# Supplementary material for: De novo design of luciferases using deep learning
Source: Nature. 2023 Feb 22;614(7949):774–80. doi: 10.1038/s41586-023-05696-3 (PMC9946828; doi:10.1038/s41586-023-05696-3)
Supplement: Supplementary file 4 — Design models of LuxSit and LuxSit-I [file 41586_2023_5696_MOESM4_ESM.zip]

Archive with 2 entries (2 files):
- luxsit.pdb
- luxsiti_relaxed.pdb
