# Supplementary material for: De novo design of luciferases using deep learning
Source: Nature. 2023 Feb 22;614(7949):774–80. doi: 10.1038/s41586-023-05696-3 (PMC9946828; doi:10.1038/s41586-023-05696-3)
Supplement: Supplementary file 4 — Design models of LuxSit and LuxSit-I [file 41586_2023_5696_MOESM4_ESM.zip › luxsit.pdb]

HEADER                                            18-AUG-20   XXXX              
EXPDTA    THEORETICAL MODEL                                                     
REMARK 220                                                                      
REMARK 220 EXPERIMENTAL DETAILS                                                 
REMARK 220  EXPERIMENT TYPE                : THEORETICAL MODELLING              
REMARK 220  DATE OF DATA COLLECTION        : 18-AUG-20                          
REMARK 220                                                                      
REMARK 220 REMARK: MODEL GENERATED BY ROSETTA                                   
REMARK 220  VERSION 2020.25+HEAD.d2d9f90b8cb                                    
HETNAM     DTN B 118  DTN                                                       
ATOM      1  N   MET A   1      -7.462 -23.419   3.893  1.00  0.00           N  
ATOM      2  CA  MET A   1      -6.071 -23.138   4.242  1.00  0.00           C  
ATOM      3  C   MET A   1      -6.017 -22.749   5.729  1.00  0.00           C  
ATOM      4  O   MET A   1      -6.975 -22.198   6.271  1.00  0.00           O  
ATOM      5  CB  MET A   1      -5.499 -22.032   3.358  1.00  0.00           C  
ATOM      6  CG  MET A   1      -3.984 -21.899   3.416  1.00  0.00           C  
ATOM      7  SD  MET A   1      -3.366 -20.539   2.405  1.00  0.00           S  
ATOM      8  CE  MET A   1      -3.744 -19.139   3.455  1.00  0.00           C  
ATOM      9 1H   MET A   1      -7.518 -23.675   2.927  1.00  0.00           H  
ATOM     10 2H   MET A   1      -7.803 -24.172   4.456  1.00  0.00           H  
ATOM     11 3H   MET A   1      -8.018 -22.604   4.054  1.00  0.00           H  
ATOM     12  HA  MET A   1      -5.491 -24.047   4.082  1.00  0.00           H  
ATOM     13 1HB  MET A   1      -5.779 -22.213   2.322  1.00  0.00           H  
ATOM     14 2HB  MET A   1      -5.930 -21.073   3.651  1.00  0.00           H  
ATOM     15 1HG  MET A   1      -3.672 -21.732   4.446  1.00  0.00           H  
ATOM     16 2HG  MET A   1      -3.524 -22.823   3.066  1.00  0.00           H  
ATOM     17 1HE  MET A   1      -3.420 -18.219   2.966  1.00  0.00           H  
ATOM     18 2HE  MET A   1      -4.819 -19.097   3.634  1.00  0.00           H  
ATOM     19 3HE  MET A   1      -3.222 -19.246   4.407  1.00  0.00           H  
ATOM     20  N   SER A   2      -4.914 -23.011   6.452  1.00  0.00           N  
ATOM     21  CA  SER A   2      -4.838 -22.799   7.893  1.00  0.00           C  
ATOM     22  C   SER A   2      -4.703 -21.319   8.236  1.00  0.00           C  
ATOM     23  O   SER A   2      -4.251 -20.521   7.414  1.00  0.00           O  
ATOM     24  CB  SER A   2      -3.665 -23.568   8.469  1.00  0.00           C  
ATOM     25  OG  SER A   2      -2.449 -23.062   7.990  1.00  0.00           O  
ATOM     26  H   SER A   2      -4.106 -23.371   5.964  1.00  0.00           H  
ATOM     27  HA  SER A   2      -5.766 -23.157   8.338  1.00  0.00           H  
ATOM     28 1HB  SER A   2      -3.686 -23.502   9.556  1.00  0.00           H  
ATOM     29 2HB  SER A   2      -3.754 -24.620   8.203  1.00  0.00           H  
ATOM     30  HG  SER A   2      -2.367 -23.379   7.087  1.00  0.00           H  
ATOM     31  N   GLU A   3      -5.107 -20.980   9.464  1.00  0.00           N  
ATOM     32  CA  GLU A   3      -4.975 -19.602   9.930  1.00  0.00           C  
ATOM     33  C   GLU A   3      -3.549 -19.137   9.937  1.00  0.00           C  
ATOM     34  O   GLU A   3      -3.258 -17.991   9.594  1.00  0.00           O  
ATOM     35  CB  GLU A   3      -5.558 -19.454  11.337  1.00  0.00           C  
ATOM     36  CG  GLU A   3      -5.457 -18.050  11.915  1.00  0.00           C  
ATOM     37  CD  GLU A   3      -6.113 -17.923  13.262  1.00  0.00           C  
ATOM     38  OE1 GLU A   3      -6.922 -18.758  13.588  1.00  0.00           O  
ATOM     39  OE2 GLU A   3      -5.804 -16.990  13.965  1.00  0.00           O  
ATOM     40  H   GLU A   3      -5.507 -21.672  10.082  1.00  0.00           H  
ATOM     41  HA  GLU A   3      -5.523 -18.958   9.242  1.00  0.00           H  
ATOM     42 1HB  GLU A   3      -6.612 -19.736  11.325  1.00  0.00           H  
ATOM     43 2HB  GLU A   3      -5.045 -20.134  12.017  1.00  0.00           H  
ATOM     44 1HG  GLU A   3      -4.405 -17.782  12.010  1.00  0.00           H  
ATOM     45 2HG  GLU A   3      -5.921 -17.349  11.223  1.00  0.00           H  
ATOM     46  N   GLU A   4      -2.623 -20.008  10.326  1.00  0.00           N  
ATOM     47  CA  GLU A   4      -1.223 -19.632  10.348  1.00  0.00           C  
ATOM     48  C   GLU A   4      -0.666 -19.348   8.958  1.00  0.00           C  
ATOM     49  O   GLU A   4       0.173 -18.464   8.782  1.00  0.00           O  
ATOM     50  CB  GLU A   4      -0.399 -20.736  11.015  1.00  0.00           C  
ATOM     51  CG  GLU A   4       1.047 -20.354  11.301  1.00  0.00           C  
ATOM     52  CD  GLU A   4       1.172 -19.286  12.352  1.00  0.00           C  
ATOM     53  OE1 GLU A   4       0.291 -19.179  13.170  1.00  0.00           O  
ATOM     54  OE2 GLU A   4       2.152 -18.578  12.336  1.00  0.00           O  
ATOM     55  H   GLU A   4      -2.887 -20.941  10.612  1.00  0.00           H  
ATOM     56  HA  GLU A   4      -1.129 -18.708  10.919  1.00  0.00           H  
ATOM     57 1HB  GLU A   4      -0.864 -21.017  11.958  1.00  0.00           H  
ATOM     58 2HB  GLU A   4      -0.390 -21.619  10.376  1.00  0.00           H  
ATOM     59 1HG  GLU A   4       1.587 -21.241  11.635  1.00  0.00           H  
ATOM     60 2HG  GLU A   4       1.511 -20.007  10.379  1.00  0.00           H  
ATOM     61  N   GLN A   5      -1.112 -20.083   7.939  1.00  0.00           N  
ATOM     62  CA  GLN A   5      -0.612 -19.779   6.602  1.00  0.00           C  
ATOM     63  C   GLN A   5      -1.061 -18.385   6.217  1.00  0.00           C  
ATOM     64  O   GLN A   5      -0.328 -17.644   5.561  1.00  0.00           O  
ATOM     65  CB  GLN A   5      -1.107 -20.803   5.577  1.00  0.00           C  
ATOM     66  CG  GLN A   5      -0.458 -22.171   5.700  1.00  0.00           C  
ATOM     67  CD  GLN A   5      -1.183 -23.230   4.893  1.00  0.00           C  
ATOM     68  OE1 GLN A   5      -2.220 -23.750   5.314  1.00  0.00           O  
ATOM     69  NE2 GLN A   5      -0.642 -23.556   3.725  1.00  0.00           N  
ATOM     70  H   GLN A   5      -1.777 -20.835   8.056  1.00  0.00           H  
ATOM     71  HA  GLN A   5       0.477 -19.811   6.633  1.00  0.00           H  
ATOM     72 1HB  GLN A   5      -2.184 -20.930   5.682  1.00  0.00           H  
ATOM     73 2HB  GLN A   5      -0.918 -20.430   4.571  1.00  0.00           H  
ATOM     74 1HG  GLN A   5       0.568 -22.109   5.339  1.00  0.00           H  
ATOM     75 2HG  GLN A   5      -0.468 -22.473   6.748  1.00  0.00           H  
ATOM     76 1HE2 GLN A   5      -1.076 -24.250   3.148  1.00  0.00           H  
ATOM     77 2HE2 GLN A   5       0.200 -23.110   3.421  1.00  0.00           H  
ATOM     78  N   ILE A   6      -2.277 -18.030   6.630  1.00  0.00           N  
ATOM     79  CA  ILE A   6      -2.792 -16.723   6.272  1.00  0.00           C  
ATOM     80  C   ILE A   6      -1.908 -15.658   6.906  1.00  0.00           C  
ATOM     81  O   ILE A   6      -1.481 -14.715   6.239  1.00  0.00           O  
ATOM     82  CB  ILE A   6      -4.251 -16.547   6.732  1.00  0.00           C  
ATOM     83  CG1 ILE A   6      -5.178 -17.464   5.929  1.00  0.00           C  
ATOM     84  CG2 ILE A   6      -4.681 -15.095   6.592  1.00  0.00           C  
ATOM     85  CD1 ILE A   6      -6.590 -17.525   6.465  1.00  0.00           C  
ATOM     86  H   ILE A   6      -2.850 -18.649   7.185  1.00  0.00           H  
ATOM     87  HA  ILE A   6      -2.749 -16.628   5.187  1.00  0.00           H  
ATOM     88  HB  ILE A   6      -4.341 -16.844   7.776  1.00  0.00           H  
ATOM     89 1HG1 ILE A   6      -5.219 -17.124   4.895  1.00  0.00           H  
ATOM     90 2HG1 ILE A   6      -4.772 -18.476   5.923  1.00  0.00           H  
ATOM     91 1HG2 ILE A   6      -5.714 -14.989   6.920  1.00  0.00           H  
ATOM     92 2HG2 ILE A   6      -4.039 -14.465   7.205  1.00  0.00           H  
ATOM     93 3HG2 ILE A   6      -4.599 -14.790   5.548  1.00  0.00           H  
ATOM     94 1HD1 ILE A   6      -7.186 -18.194   5.844  1.00  0.00           H  
ATOM     95 2HD1 ILE A   6      -6.575 -17.898   7.489  1.00  0.00           H  
ATOM     96 3HD1 ILE A   6      -7.029 -16.528   6.447  1.00  0.00           H  
ATOM     97  N   ARG A   7      -1.633 -15.809   8.196  1.00  0.00           N  
ATOM     98  CA  ARG A   7      -0.876 -14.848   8.967  1.00  0.00           C  
ATOM     99  C   ARG A   7       0.543 -14.726   8.448  1.00  0.00           C  
ATOM    100  O   ARG A   7       1.097 -13.629   8.381  1.00  0.00           O  
ATOM    101  CB  ARG A   7      -0.846 -15.246  10.435  1.00  0.00           C  
ATOM    102  CG  ARG A   7      -2.161 -15.061  11.175  1.00  0.00           C  
ATOM    103  CD  ARG A   7      -2.054 -15.475  12.597  1.00  0.00           C  
ATOM    104  NE  ARG A   7      -3.317 -15.326  13.302  1.00  0.00           N  
ATOM    105  CZ  ARG A   7      -3.750 -14.180  13.863  1.00  0.00           C  
ATOM    106  NH1 ARG A   7      -3.011 -13.095  13.794  1.00  0.00           N  
ATOM    107  NH2 ARG A   7      -4.916 -14.147  14.484  1.00  0.00           N  
ATOM    108  H   ARG A   7      -1.977 -16.642   8.651  1.00  0.00           H  
ATOM    109  HA  ARG A   7      -1.355 -13.875   8.859  1.00  0.00           H  
ATOM    110 1HB  ARG A   7      -0.564 -16.294  10.522  1.00  0.00           H  
ATOM    111 2HB  ARG A   7      -0.089 -14.659  10.956  1.00  0.00           H  
ATOM    112 1HG  ARG A   7      -2.451 -14.011  11.144  1.00  0.00           H  
ATOM    113 2HG  ARG A   7      -2.935 -15.665  10.699  1.00  0.00           H  
ATOM    114 1HD  ARG A   7      -1.756 -16.522  12.650  1.00  0.00           H  
ATOM    115 2HD  ARG A   7      -1.309 -14.860  13.100  1.00  0.00           H  
ATOM    116  HE  ARG A   7      -3.913 -16.140  13.376  1.00  0.00           H  
ATOM    117 1HH1 ARG A   7      -2.120 -13.120  13.320  1.00  0.00           H  
ATOM    118 2HH1 ARG A   7      -3.335 -12.236  14.215  1.00  0.00           H  
ATOM    119 1HH2 ARG A   7      -5.484 -14.982  14.537  1.00  0.00           H  
ATOM    120 2HH2 ARG A   7      -5.240 -13.289  14.904  1.00  0.00           H  
ATOM    121  N   GLN A   8       1.155 -15.856   8.072  1.00  0.00           N  
ATOM    122  CA  GLN A   8       2.511 -15.779   7.555  1.00  0.00           C  
ATOM    123  C   GLN A   8       2.521 -15.135   6.176  1.00  0.00           C  
ATOM    124  O   GLN A   8       3.442 -14.393   5.834  1.00  0.00           O  
ATOM    125  CB  GLN A   8       3.143 -17.172   7.492  1.00  0.00           C  
ATOM    126  CG  GLN A   8       3.457 -17.775   8.850  1.00  0.00           C  
ATOM    127  CD  GLN A   8       4.416 -16.920   9.656  1.00  0.00           C  
ATOM    128  OE1 GLN A   8       5.273 -16.229   9.097  1.00  0.00           O  
ATOM    129  NE2 GLN A   8       4.279 -16.962  10.976  1.00  0.00           N  
ATOM    130  H   GLN A   8       0.704 -16.757   8.138  1.00  0.00           H  
ATOM    131  HA  GLN A   8       3.095 -15.152   8.229  1.00  0.00           H  
ATOM    132 1HB  GLN A   8       2.473 -17.853   6.968  1.00  0.00           H  
ATOM    133 2HB  GLN A   8       4.072 -17.124   6.923  1.00  0.00           H  
ATOM    134 1HG  GLN A   8       2.530 -17.874   9.415  1.00  0.00           H  
ATOM    135 2HG  GLN A   8       3.912 -18.755   8.705  1.00  0.00           H  
ATOM    136 1HE2 GLN A   8       4.884 -16.418  11.560  1.00  0.00           H  
ATOM    137 2HE2 GLN A   8       3.571 -17.536  11.388  1.00  0.00           H  
ATOM    138  N   PHE A   9       1.496 -15.410   5.363  1.00  0.00           N  
ATOM    139  CA  PHE A   9       1.424 -14.714   4.082  1.00  0.00           C  
ATOM    140  C   PHE A   9       1.327 -13.212   4.323  1.00  0.00           C  
ATOM    141  O   PHE A   9       2.039 -12.426   3.697  1.00  0.00           O  
ATOM    142  CB  PHE A   9       0.222 -15.193   3.266  1.00  0.00           C  
ATOM    143  CG  PHE A   9       0.083 -14.512   1.934  1.00  0.00           C  
ATOM    144  CD1 PHE A   9       0.571 -15.107   0.781  1.00  0.00           C  
ATOM    145  CD2 PHE A   9      -0.536 -13.275   1.832  1.00  0.00           C  
ATOM    146  CE1 PHE A   9       0.444 -14.481  -0.445  1.00  0.00           C  
ATOM    147  CE2 PHE A   9      -0.665 -12.648   0.608  1.00  0.00           C  
ATOM    148  CZ  PHE A   9      -0.174 -13.252  -0.531  1.00  0.00           C  
ATOM    149  H   PHE A   9       0.776 -16.076   5.602  1.00  0.00           H  
ATOM    150  HA  PHE A   9       2.341 -14.924   3.530  1.00  0.00           H  
ATOM    151 1HB  PHE A   9       0.304 -16.265   3.093  1.00  0.00           H  
ATOM    152 2HB  PHE A   9      -0.693 -15.022   3.832  1.00  0.00           H  
ATOM    153  HD1 PHE A   9       1.059 -16.079   0.849  1.00  0.00           H  
ATOM    154  HD2 PHE A   9      -0.923 -12.798   2.733  1.00  0.00           H  
ATOM    155  HE1 PHE A   9       0.833 -14.960  -1.344  1.00  0.00           H  
ATOM    156  HE2 PHE A   9      -1.154 -11.676   0.542  1.00  0.00           H  
ATOM    157  HZ  PHE A   9      -0.274 -12.758  -1.497  1.00  0.00           H  
ATOM    158  N   LEU A  10       0.449 -12.794   5.230  1.00  0.00           N  
ATOM    159  CA  LEU A  10       0.225 -11.379   5.492  1.00  0.00           C  
ATOM    160  C   LEU A  10       1.475 -10.682   5.999  1.00  0.00           C  
ATOM    161  O   LEU A  10       1.761  -9.547   5.618  1.00  0.00           O  
ATOM    162  CB  LEU A  10      -0.904 -11.209   6.516  1.00  0.00           C  
ATOM    163  CG  LEU A  10      -2.300 -11.637   6.045  1.00  0.00           C  
ATOM    164  CD1 LEU A  10      -3.263 -11.617   7.224  1.00  0.00           C  
ATOM    165  CD2 LEU A  10      -2.771 -10.704   4.939  1.00  0.00           C  
ATOM    166  H   LEU A  10      -0.078 -13.481   5.751  1.00  0.00           H  
ATOM    167  HA  LEU A  10      -0.053 -10.901   4.553  1.00  0.00           H  
ATOM    168 1HB  LEU A  10      -0.661 -11.794   7.402  1.00  0.00           H  
ATOM    169 2HB  LEU A  10      -0.959 -10.159   6.803  1.00  0.00           H  
ATOM    170  HG  LEU A  10      -2.259 -12.658   5.666  1.00  0.00           H  
ATOM    171 1HD1 LEU A  10      -4.255 -11.921   6.890  1.00  0.00           H  
ATOM    172 2HD1 LEU A  10      -2.913 -12.307   7.992  1.00  0.00           H  
ATOM    173 3HD1 LEU A  10      -3.313 -10.610   7.636  1.00  0.00           H  
ATOM    174 1HD2 LEU A  10      -3.762 -11.009   4.603  1.00  0.00           H  
ATOM    175 2HD2 LEU A  10      -2.813  -9.683   5.318  1.00  0.00           H  
ATOM    176 3HD2 LEU A  10      -2.074 -10.752   4.102  1.00  0.00           H  
ATOM    177  N   ARG A  11       2.203 -11.395   6.864  1.00  0.00           N  
ATOM    178  CA  ARG A  11       3.450 -10.859   7.380  1.00  0.00           C  
ATOM    179  C   ARG A  11       4.446 -10.609   6.247  1.00  0.00           C  
ATOM    180  O   ARG A  11       5.059  -9.544   6.170  1.00  0.00           O  
ATOM    181  CB  ARG A  11       4.060 -11.814   8.395  1.00  0.00           C  
ATOM    182  CG  ARG A  11       5.319 -11.304   9.077  1.00  0.00           C  
ATOM    183  CD  ARG A  11       5.778 -12.228  10.146  1.00  0.00           C  
ATOM    184  NE  ARG A  11       6.277 -13.481   9.602  1.00  0.00           N  
ATOM    185  CZ  ARG A  11       7.498 -13.646   9.057  1.00  0.00           C  
ATOM    186  NH1 ARG A  11       8.331 -12.631   8.991  1.00  0.00           N  
ATOM    187  NH2 ARG A  11       7.858 -14.828   8.589  1.00  0.00           N  
ATOM    188  H   ARG A  11       1.897 -12.308   7.168  1.00  0.00           H  
ATOM    189  HA  ARG A  11       3.236  -9.903   7.855  1.00  0.00           H  
ATOM    190 1HB  ARG A  11       3.329 -12.033   9.173  1.00  0.00           H  
ATOM    191 2HB  ARG A  11       4.308 -12.756   7.906  1.00  0.00           H  
ATOM    192 1HG  ARG A  11       6.118 -11.207   8.341  1.00  0.00           H  
ATOM    193 2HG  ARG A  11       5.120 -10.331   9.528  1.00  0.00           H  
ATOM    194 1HD  ARG A  11       6.582 -11.758  10.712  1.00  0.00           H  
ATOM    195 2HD  ARG A  11       4.947 -12.453  10.813  1.00  0.00           H  
ATOM    196  HE  ARG A  11       5.664 -14.285   9.635  1.00  0.00           H  
ATOM    197 1HH1 ARG A  11       8.055 -11.727   9.348  1.00  0.00           H  
ATOM    198 2HH1 ARG A  11       9.246 -12.755   8.582  1.00  0.00           H  
ATOM    199 1HH2 ARG A  11       7.218 -15.609   8.640  1.00  0.00           H  
ATOM    200 2HH2 ARG A  11       8.773 -14.952   8.181  1.00  0.00           H  
ATOM    201  N   ARG A  12       4.629 -11.583   5.344  1.00  0.00           N  
ATOM    202  CA  ARG A  12       5.516 -11.382   4.205  1.00  0.00           C  
ATOM    203  C   ARG A  12       4.997 -10.285   3.290  1.00  0.00           C  
ATOM    204  O   ARG A  12       5.771  -9.487   2.761  1.00  0.00           O  
ATOM    205  CB  ARG A  12       5.667 -12.671   3.410  1.00  0.00           C  
ATOM    206  CG  ARG A  12       6.470 -13.759   4.103  1.00  0.00           C  
ATOM    207  CD  ARG A  12       6.859 -14.840   3.161  1.00  0.00           C  
ATOM    208  NE  ARG A  12       5.699 -15.529   2.619  1.00  0.00           N  
ATOM    209  CZ  ARG A  12       5.129 -16.618   3.170  1.00  0.00           C  
ATOM    210  NH1 ARG A  12       5.622 -17.129   4.277  1.00  0.00           N  
ATOM    211  NH2 ARG A  12       4.075 -17.173   2.599  1.00  0.00           N  
ATOM    212  H   ARG A  12       4.152 -12.467   5.447  1.00  0.00           H  
ATOM    213  HA  ARG A  12       6.488 -11.068   4.583  1.00  0.00           H  
ATOM    214 1HB  ARG A  12       4.682 -13.079   3.188  1.00  0.00           H  
ATOM    215 2HB  ARG A  12       6.154 -12.456   2.459  1.00  0.00           H  
ATOM    216 1HG  ARG A  12       7.379 -13.329   4.525  1.00  0.00           H  
ATOM    217 2HG  ARG A  12       5.873 -14.200   4.903  1.00  0.00           H  
ATOM    218 1HD  ARG A  12       7.421 -14.414   2.331  1.00  0.00           H  
ATOM    219 2HD  ARG A  12       7.477 -15.571   3.681  1.00  0.00           H  
ATOM    220  HE  ARG A  12       5.292 -15.166   1.767  1.00  0.00           H  
ATOM    221 1HH1 ARG A  12       6.428 -16.704   4.714  1.00  0.00           H  
ATOM    222 2HH1 ARG A  12       5.194 -17.945   4.690  1.00  0.00           H  
ATOM    223 1HH2 ARG A  12       3.696 -16.781   1.747  1.00  0.00           H  
ATOM    224 2HH2 ARG A  12       3.648 -17.989   3.012  1.00  0.00           H  
ATOM    225  N   PHE A  13       3.682 -10.235   3.092  1.00  0.00           N  
ATOM    226  CA  PHE A  13       3.128  -9.206   2.220  1.00  0.00           C  
ATOM    227  C   PHE A  13       3.478  -7.835   2.785  1.00  0.00           C  
ATOM    228  O   PHE A  13       4.050  -6.993   2.092  1.00  0.00           O  
ATOM    229  CB  PHE A  13       1.610  -9.353   2.090  1.00  0.00           C  
ATOM    230  CG  PHE A  13       0.955  -8.232   1.336  1.00  0.00           C  
ATOM    231  CD1 PHE A  13       1.067  -8.147  -0.044  1.00  0.00           C  
ATOM    232  CD2 PHE A  13       0.225  -7.260   2.003  1.00  0.00           C  
ATOM    233  CE1 PHE A  13       0.464  -7.116  -0.739  1.00  0.00           C  
ATOM    234  CE2 PHE A  13      -0.380  -6.229   1.311  1.00  0.00           C  
ATOM    235  CZ  PHE A  13      -0.259  -6.157  -0.062  1.00  0.00           C  
ATOM    236  H   PHE A  13       3.057 -10.894   3.534  1.00  0.00           H  
ATOM    237  HA  PHE A  13       3.583  -9.315   1.236  1.00  0.00           H  
ATOM    238 1HB  PHE A  13       1.378 -10.288   1.581  1.00  0.00           H  
ATOM    239 2HB  PHE A  13       1.164  -9.402   3.083  1.00  0.00           H  
ATOM    240  HD1 PHE A  13       1.638  -8.905  -0.580  1.00  0.00           H  
ATOM    241  HD2 PHE A  13       0.130  -7.317   3.088  1.00  0.00           H  
ATOM    242  HE1 PHE A  13       0.561  -7.060  -1.823  1.00  0.00           H  
ATOM    243  HE2 PHE A  13      -0.951  -5.472   1.848  1.00  0.00           H  
ATOM    244  HZ  PHE A  13      -0.734  -5.344  -0.609  1.00  0.00           H  
ATOM    245  N   TYR A  14       3.153  -7.561   4.049  1.00  0.00           N  
ATOM    246  CA  TYR A  14       3.296  -6.199   4.548  1.00  0.00           C  
ATOM    247  C   TYR A  14       4.765  -5.823   4.784  1.00  0.00           C  
ATOM    248  O   TYR A  14       5.161  -4.673   4.596  1.00  0.00           O  
ATOM    249  CB  TYR A  14       2.491  -6.025   5.838  1.00  0.00           C  
ATOM    250  CG  TYR A  14       0.995  -5.972   5.622  1.00  0.00           C  
ATOM    251  CD1 TYR A  14       0.179  -6.947   6.177  1.00  0.00           C  
ATOM    252  CD2 TYR A  14       0.439  -4.949   4.868  1.00  0.00           C  
ATOM    253  CE1 TYR A  14      -1.187  -6.898   5.980  1.00  0.00           C  
ATOM    254  CE2 TYR A  14      -0.927  -4.901   4.670  1.00  0.00           C  
ATOM    255  CZ  TYR A  14      -1.739  -5.870   5.223  1.00  0.00           C  
ATOM    256  OH  TYR A  14      -3.100  -5.822   5.026  1.00  0.00           O  
ATOM    257  H   TYR A  14       2.808  -8.278   4.670  1.00  0.00           H  
ATOM    258  HA  TYR A  14       2.909  -5.512   3.795  1.00  0.00           H  
ATOM    259 1HB  TYR A  14       2.708  -6.851   6.517  1.00  0.00           H  
ATOM    260 2HB  TYR A  14       2.796  -5.105   6.336  1.00  0.00           H  
ATOM    261  HD1 TYR A  14       0.616  -7.751   6.770  1.00  0.00           H  
ATOM    262  HD2 TYR A  14       1.081  -4.184   4.431  1.00  0.00           H  
ATOM    263  HE1 TYR A  14      -1.828  -7.664   6.416  1.00  0.00           H  
ATOM    264  HE2 TYR A  14      -1.364  -4.097   4.077  1.00  0.00           H  
ATOM    265  HH  TYR A  14      -3.317  -5.059   4.486  1.00  0.00           H  
ATOM    266  N   GLU A  15       5.579  -6.816   5.203  1.00  0.00           N  
ATOM    267  CA  GLU A  15       7.017  -6.583   5.318  1.00  0.00           C  
ATOM    268  C   GLU A  15       7.659  -6.309   3.965  1.00  0.00           C  
ATOM    269  O   GLU A  15       8.554  -5.471   3.850  1.00  0.00           O  
ATOM    270  CB  GLU A  15       7.697  -7.786   5.975  1.00  0.00           C  
ATOM    271  CG  GLU A  15       7.403  -7.942   7.460  1.00  0.00           C  
ATOM    272  CD  GLU A  15       8.112  -9.115   8.078  1.00  0.00           C  
ATOM    273  OE1 GLU A  15       8.921  -9.713   7.411  1.00  0.00           O  
ATOM    274  OE2 GLU A  15       7.843  -9.413   9.218  1.00  0.00           O  
ATOM    275  H   GLU A  15       5.207  -7.724   5.439  1.00  0.00           H  
ATOM    276  HA  GLU A  15       7.168  -5.699   5.937  1.00  0.00           H  
ATOM    277 1HB  GLU A  15       7.382  -8.702   5.474  1.00  0.00           H  
ATOM    278 2HB  GLU A  15       8.778  -7.704   5.855  1.00  0.00           H  
ATOM    279 1HG  GLU A  15       7.709  -7.033   7.978  1.00  0.00           H  
ATOM    280 2HG  GLU A  15       6.328  -8.059   7.596  1.00  0.00           H  
ATOM    281  N   ALA A  16       7.212  -7.008   2.929  1.00  0.00           N  
ATOM    282  CA  ALA A  16       7.804  -6.777   1.629  1.00  0.00           C  
ATOM    283  C   ALA A  16       7.514  -5.345   1.198  1.00  0.00           C  
ATOM    284  O   ALA A  16       8.365  -4.680   0.606  1.00  0.00           O  
ATOM    285  CB  ALA A  16       7.273  -7.773   0.608  1.00  0.00           C  
ATOM    286  H   ALA A  16       6.475  -7.693   3.020  1.00  0.00           H  
ATOM    287  HA  ALA A  16       8.882  -6.910   1.719  1.00  0.00           H  
ATOM    288 1HB  ALA A  16       7.723  -7.572  -0.364  1.00  0.00           H  
ATOM    289 2HB  ALA A  16       7.528  -8.786   0.923  1.00  0.00           H  
ATOM    290 3HB  ALA A  16       6.192  -7.677   0.535  1.00  0.00           H  
ATOM    291  N   LEU A  17       6.306  -4.844   1.486  1.00  0.00           N  
ATOM    292  CA  LEU A  17       5.943  -3.524   0.994  1.00  0.00           C  
ATOM    293  C   LEU A  17       6.909  -2.493   1.572  1.00  0.00           C  
ATOM    294  O   LEU A  17       7.505  -1.706   0.837  1.00  0.00           O  
ATOM    295  CB  LEU A  17       4.500  -3.179   1.382  1.00  0.00           C  
ATOM    296  CG  LEU A  17       3.409  -4.009   0.693  1.00  0.00           C  
ATOM    297  CD1 LEU A  17       2.043  -3.588   1.217  1.00  0.00           C  
ATOM    298  CD2 LEU A  17       3.500  -3.816  -0.813  1.00  0.00           C  
ATOM    299  H   LEU A  17       5.640  -5.364   2.039  1.00  0.00           H  
ATOM    300  HA  LEU A  17       6.036  -3.531  -0.092  1.00  0.00           H  
ATOM    301 1HB  LEU A  17       4.388  -3.313   2.457  1.00  0.00           H  
ATOM    302 2HB  LEU A  17       4.318  -2.131   1.146  1.00  0.00           H  
ATOM    303  HG  LEU A  17       3.548  -5.063   0.933  1.00  0.00           H  
ATOM    304 1HD1 LEU A  17       1.268  -4.178   0.727  1.00  0.00           H  
ATOM    305 2HD1 LEU A  17       1.999  -3.754   2.293  1.00  0.00           H  
ATOM    306 3HD1 LEU A  17       1.882  -2.531   1.006  1.00  0.00           H  
ATOM    307 1HD2 LEU A  17       2.725  -4.407  -1.303  1.00  0.00           H  
ATOM    308 2HD2 LEU A  17       3.360  -2.762  -1.055  1.00  0.00           H  
ATOM    309 3HD2 LEU A  17       4.480  -4.142  -1.163  1.00  0.00           H  
ATOM    310  N   ASP A  18       7.076  -2.483   2.899  1.00  0.00           N  
ATOM    311  CA  ASP A  18       7.912  -1.487   3.571  1.00  0.00           C  
ATOM    312  C   ASP A  18       9.386  -1.647   3.316  1.00  0.00           C  
ATOM    313  O   ASP A  18      10.144  -0.679   3.376  1.00  0.00           O  
ATOM    314  CB  ASP A  18       7.671  -1.533   5.082  1.00  0.00           C  
ATOM    315  CG  ASP A  18       6.352  -0.892   5.491  1.00  0.00           C  
ATOM    316  OD1 ASP A  18       5.750  -0.242   4.669  1.00  0.00           O  
ATOM    317  OD2 ASP A  18       5.959  -1.059   6.620  1.00  0.00           O  
ATOM    318  H   ASP A  18       6.608  -3.186   3.452  1.00  0.00           H  
ATOM    319  HA  ASP A  18       7.639  -0.499   3.200  1.00  0.00           H  
ATOM    320 1HB  ASP A  18       7.676  -2.569   5.420  1.00  0.00           H  
ATOM    321 2HB  ASP A  18       8.483  -1.017   5.595  1.00  0.00           H  
ATOM    322  N   SER A  19       9.801  -2.867   3.029  1.00  0.00           N  
ATOM    323  CA  SER A  19      11.199  -3.127   2.800  1.00  0.00           C  
ATOM    324  C   SER A  19      11.633  -2.742   1.384  1.00  0.00           C  
ATOM    325  O   SER A  19      12.826  -2.693   1.082  1.00  0.00           O  
ATOM    326  CB  SER A  19      11.488  -4.594   3.050  1.00  0.00           C  
ATOM    327  OG  SER A  19      11.198  -4.945   4.375  1.00  0.00           O  
ATOM    328  H   SER A  19       9.142  -3.631   2.967  1.00  0.00           H  
ATOM    329  HA  SER A  19      11.775  -2.512   3.491  1.00  0.00           H  
ATOM    330 1HB  SER A  19      10.892  -5.203   2.371  1.00  0.00           H  
ATOM    331 2HB  SER A  19      12.537  -4.799   2.838  1.00  0.00           H  
ATOM    332  HG  SER A  19      10.257  -5.137   4.398  1.00  0.00           H  
ATOM    333  N   GLY A  20      10.657  -2.465   0.511  1.00  0.00           N  
ATOM    334  CA  GLY A  20      10.929  -2.245  -0.901  1.00  0.00           C  
ATOM    335  C   GLY A  20      11.161  -3.555  -1.637  1.00  0.00           C  
ATOM    336  O   GLY A  20      11.774  -3.580  -2.704  1.00  0.00           O  
ATOM    337  H   GLY A  20       9.706  -2.408   0.843  1.00  0.00           H  
ATOM    338 1HA  GLY A  20      10.091  -1.715  -1.355  1.00  0.00           H  
ATOM    339 2HA  GLY A  20      11.806  -1.608  -1.007  1.00  0.00           H  
ATOM    340  N   ASP A  21      10.681  -4.671  -1.096  1.00  0.00           N  
ATOM    341  CA  ASP A  21      11.004  -5.925  -1.743  1.00  0.00           C  
ATOM    342  C   ASP A  21      10.005  -6.228  -2.818  1.00  0.00           C  
ATOM    343  O   ASP A  21       9.052  -6.977  -2.600  1.00  0.00           O  
ATOM    344  CB  ASP A  21      11.036  -7.072  -0.730  1.00  0.00           C  
ATOM    345  CG  ASP A  21      11.514  -8.385  -1.335  1.00  0.00           C  
ATOM    346  OD1 ASP A  21      11.572  -8.475  -2.539  1.00  0.00           O  
ATOM    347  OD2 ASP A  21      11.816  -9.285  -0.589  1.00  0.00           O  
ATOM    348  H   ASP A  21      10.110  -4.679  -0.264  1.00  0.00           H  
ATOM    349  HA  ASP A  21      11.987  -5.827  -2.203  1.00  0.00           H  
ATOM    350 1HB  ASP A  21      11.696  -6.808   0.097  1.00  0.00           H  
ATOM    351 2HB  ASP A  21      10.038  -7.221  -0.317  1.00  0.00           H  
ATOM    352  N   ALA A  22      10.277  -5.621  -3.939  1.00  0.00           N  
ATOM    353  CA  ALA A  22       9.472  -5.707  -5.121  1.00  0.00           C  
ATOM    354  C   ALA A  22       9.341  -7.152  -5.611  1.00  0.00           C  
ATOM    355  O   ALA A  22       8.323  -7.533  -6.186  1.00  0.00           O  
ATOM    356  CB  ALA A  22      10.060  -4.820  -6.209  1.00  0.00           C  
ATOM    357  H   ALA A  22      11.115  -5.059  -3.955  1.00  0.00           H  
ATOM    358  HA  ALA A  22       8.470  -5.355  -4.874  1.00  0.00           H  
ATOM    359 1HB  ALA A  22       9.434  -4.873  -7.100  1.00  0.00           H  
ATOM    360 2HB  ALA A  22      10.101  -3.789  -5.855  1.00  0.00           H  
ATOM    361 3HB  ALA A  22      11.065  -5.160  -6.451  1.00  0.00           H  
ATOM    362  N   ASP A  23      10.381  -7.967  -5.383  1.00  0.00           N  
ATOM    363  CA  ASP A  23      10.363  -9.311  -5.929  1.00  0.00           C  
ATOM    364  C   ASP A  23       9.404 -10.129  -5.109  1.00  0.00           C  
ATOM    365  O   ASP A  23       8.555 -10.835  -5.651  1.00  0.00           O  
ATOM    366  CB  ASP A  23      11.756  -9.945  -5.912  1.00  0.00           C  
ATOM    367  CG  ASP A  23      12.723  -9.279  -6.881  1.00  0.00           C  
ATOM    368  OD1 ASP A  23      12.268  -8.601  -7.772  1.00  0.00           O  
ATOM    369  OD2 ASP A  23      13.907  -9.455  -6.722  1.00  0.00           O  
ATOM    370  H   ASP A  23      11.177  -7.669  -4.838  1.00  0.00           H  
ATOM    371  HA  ASP A  23      10.016  -9.252  -6.961  1.00  0.00           H  
ATOM    372 1HB  ASP A  23      12.172  -9.882  -4.906  1.00  0.00           H  
ATOM    373 2HB  ASP A  23      11.678 -11.002  -6.168  1.00  0.00           H  
ATOM    374  N   THR A  24       9.523 -10.049  -3.793  1.00  0.00           N  
ATOM    375  CA  THR A  24       8.622 -10.816  -2.961  1.00  0.00           C  
ATOM    376  C   THR A  24       7.215 -10.250  -3.102  1.00  0.00           C  
ATOM    377  O   THR A  24       6.248 -10.996  -3.260  1.00  0.00           O  
ATOM    378  CB  THR A  24       9.062 -10.800  -1.486  1.00  0.00           C  
ATOM    379  OG1 THR A  24      10.348 -11.421  -1.360  1.00  0.00           O  
ATOM    380  CG2 THR A  24       8.057 -11.545  -0.621  1.00  0.00           C  
ATOM    381  H   THR A  24      10.223  -9.468  -3.354  1.00  0.00           H  
ATOM    382  HA  THR A  24       8.630 -11.848  -3.317  1.00  0.00           H  
ATOM    383  HB  THR A  24       9.137  -9.769  -1.140  1.00  0.00           H  
ATOM    384  HG1 THR A  24      10.998 -10.761  -1.108  1.00  0.00           H  
ATOM    385 1HG2 THR A  24       8.384 -11.522   0.419  1.00  0.00           H  
ATOM    386 2HG2 THR A  24       7.080 -11.068  -0.705  1.00  0.00           H  
ATOM    387 3HG2 THR A  24       7.985 -12.579  -0.956  1.00  0.00           H  
ATOM    388  N   ALA A  25       7.049  -8.922  -3.051  1.00  0.00           N  
ATOM    389  CA  ALA A  25       5.670  -8.436  -3.028  1.00  0.00           C  
ATOM    390  C   ALA A  25       4.912  -8.935  -4.249  1.00  0.00           C  
ATOM    391  O   ALA A  25       3.732  -9.274  -4.164  1.00  0.00           O  
ATOM    392  CB  ALA A  25       5.636  -6.916  -2.965  1.00  0.00           C  
ATOM    393  H   ALA A  25       7.806  -8.254  -3.030  1.00  0.00           H  
ATOM    394  HA  ALA A  25       5.186  -8.834  -2.136  1.00  0.00           H  
ATOM    395 1HB  ALA A  25       4.601  -6.575  -2.958  1.00  0.00           H  
ATOM    396 2HB  ALA A  25       6.135  -6.578  -2.056  1.00  0.00           H  
ATOM    397 3HB  ALA A  25       6.147  -6.505  -3.834  1.00  0.00           H  
ATOM    398  N   ALA A  26       5.588  -8.986  -5.408  1.00  0.00           N  
ATOM    399  CA  ALA A  26       4.887  -9.439  -6.604  1.00  0.00           C  
ATOM    400  C   ALA A  26       4.811 -10.972  -6.605  1.00  0.00           C  
ATOM    401  O   ALA A  26       3.797 -11.553  -6.989  1.00  0.00           O  
ATOM    402  CB  ALA A  26       5.579  -8.929  -7.859  1.00  0.00           C  
ATOM    403  H   ALA A  26       6.560  -8.722  -5.478  1.00  0.00           H  
ATOM    404  HA  ALA A  26       3.873  -9.038  -6.575  1.00  0.00           H  
ATOM    405 1HB  ALA A  26       5.045  -9.287  -8.740  1.00  0.00           H  
ATOM    406 2HB  ALA A  26       5.583  -7.839  -7.855  1.00  0.00           H  
ATOM    407 3HB  ALA A  26       6.604  -9.294  -7.883  1.00  0.00           H  
ATOM    408  N   SER A  27       5.870 -11.651  -6.180  1.00  0.00           N  
ATOM    409  CA  SER A  27       5.994 -13.096  -6.320  1.00  0.00           C  
ATOM    410  C   SER A  27       5.023 -13.856  -5.411  1.00  0.00           C  
ATOM    411  O   SER A  27       4.750 -15.037  -5.627  1.00  0.00           O  
ATOM    412  CB  SER A  27       7.417 -13.519  -6.012  1.00  0.00           C  
ATOM    413  OG  SER A  27       8.310 -13.006  -6.963  1.00  0.00           O  
ATOM    414  H   SER A  27       6.617 -11.132  -5.742  1.00  0.00           H  
ATOM    415  HA  SER A  27       5.742 -13.361  -7.348  1.00  0.00           H  
ATOM    416 1HB  SER A  27       7.695 -13.165  -5.020  1.00  0.00           H  
ATOM    417 2HB  SER A  27       7.479 -14.606  -6.001  1.00  0.00           H  
ATOM    418  HG  SER A  27       8.460 -12.090  -6.718  1.00  0.00           H  
ATOM    419  N   LEU A  28       4.511 -13.144  -4.388  1.00  0.00           N  
ATOM    420  CA  LEU A  28       3.474 -13.694  -3.515  1.00  0.00           C  
ATOM    421  C   LEU A  28       2.174 -14.023  -4.227  1.00  0.00           C  
ATOM    422  O   LEU A  28       1.393 -14.852  -3.762  1.00  0.00           O  
ATOM    423  CB  LEU A  28       3.181 -12.705  -2.380  1.00  0.00           C  
ATOM    424  CG  LEU A  28       4.265 -12.592  -1.300  1.00  0.00           C  
ATOM    425  CD1 LEU A  28       3.946 -11.420  -0.381  1.00  0.00           C  
ATOM    426  CD2 LEU A  28       4.341 -13.895  -0.518  1.00  0.00           C  
ATOM    427  H   LEU A  28       4.850 -12.207  -4.220  1.00  0.00           H  
ATOM    428  HA  LEU A  28       3.842 -14.635  -3.105  1.00  0.00           H  
ATOM    429 1HB  LEU A  28       3.037 -11.716  -2.810  1.00  0.00           H  
ATOM    430 2HB  LEU A  28       2.254 -13.004  -1.889  1.00  0.00           H  
ATOM    431  HG  LEU A  28       5.228 -12.394  -1.771  1.00  0.00           H  
ATOM    432 1HD1 LEU A  28       4.716 -11.339   0.386  1.00  0.00           H  
ATOM    433 2HD1 LEU A  28       3.916 -10.499  -0.963  1.00  0.00           H  
ATOM    434 3HD1 LEU A  28       2.978 -11.582   0.092  1.00  0.00           H  
ATOM    435 1HD2 LEU A  28       5.112 -13.814   0.249  1.00  0.00           H  
ATOM    436 2HD2 LEU A  28       3.379 -14.093  -0.046  1.00  0.00           H  
ATOM    437 3HD2 LEU A  28       4.588 -14.712  -1.196  1.00  0.00           H  
ATOM    438  N   PHE A  29       1.926 -13.376  -5.366  1.00  0.00           N  
ATOM    439  CA  PHE A  29       0.685 -13.483  -6.134  1.00  0.00           C  
ATOM    440  C   PHE A  29       0.958 -14.115  -7.535  1.00  0.00           C  
ATOM    441  O   PHE A  29       1.677 -13.542  -8.356  1.00  0.00           O  
ATOM    442  CB  PHE A  29       0.041 -12.105  -6.289  1.00  0.00           C  
ATOM    443  CG  PHE A  29      -0.227 -11.410  -4.984  1.00  0.00           C  
ATOM    444  CD1 PHE A  29       0.733 -10.594  -4.406  1.00  0.00           C  
ATOM    445  CD2 PHE A  29      -1.440 -11.573  -4.332  1.00  0.00           C  
ATOM    446  CE1 PHE A  29       0.488  -9.955  -3.206  1.00  0.00           C  
ATOM    447  CE2 PHE A  29      -1.689 -10.934  -3.132  1.00  0.00           C  
ATOM    448  CZ  PHE A  29      -0.723 -10.124  -2.569  1.00  0.00           C  
ATOM    449  H   PHE A  29       2.662 -12.773  -5.703  1.00  0.00           H  
ATOM    450  HA  PHE A  29       0.009 -14.146  -5.593  1.00  0.00           H  
ATOM    451 1HB  PHE A  29       0.690 -11.466  -6.887  1.00  0.00           H  
ATOM    452 2HB  PHE A  29      -0.903 -12.203  -6.823  1.00  0.00           H  
ATOM    453  HD1 PHE A  29       1.691 -10.459  -4.911  1.00  0.00           H  
ATOM    454  HD2 PHE A  29      -2.202 -12.213  -4.777  1.00  0.00           H  
ATOM    455  HE1 PHE A  29       1.252  -9.316  -2.763  1.00  0.00           H  
ATOM    456  HE2 PHE A  29      -2.646 -11.070  -2.630  1.00  0.00           H  
ATOM    457  HZ  PHE A  29      -0.917  -9.622  -1.622  1.00  0.00           H  
ATOM    458  N   HIS A  30       0.383 -15.313  -7.827  1.00  0.00           N  
ATOM    459  CA  HIS A  30       0.427 -16.087  -9.076  1.00  0.00           C  
ATOM    460  C   HIS A  30      -0.272 -15.429 -10.272  1.00  0.00           C  
ATOM    461  O   HIS A  30      -1.361 -14.870 -10.136  1.00  0.00           O  
ATOM    462  CB  HIS A  30      -0.189 -17.470  -8.848  1.00  0.00           C  
ATOM    463  CG  HIS A  30       0.157 -18.466  -9.911  1.00  0.00           C  
ATOM    464  ND1 HIS A  30      -0.462 -18.483 -11.143  1.00  0.00           N  
ATOM    465  CD2 HIS A  30       1.054 -19.479  -9.925  1.00  0.00           C  
ATOM    466  CE1 HIS A  30       0.043 -19.464 -11.871  1.00  0.00           C  
ATOM    467  NE2 HIS A  30       0.964 -20.083 -11.155  1.00  0.00           N  
ATOM    468  H   HIS A  30      -0.135 -15.678  -7.041  1.00  0.00           H  
ATOM    469  HA  HIS A  30       1.471 -16.194  -9.371  1.00  0.00           H  
ATOM    470 1HB  HIS A  30       0.147 -17.864  -7.888  1.00  0.00           H  
ATOM    471 2HB  HIS A  30      -1.275 -17.382  -8.803  1.00  0.00           H  
ATOM    472  HD1 HIS A  30      -1.125 -17.816 -11.481  1.00  0.00           H  
ATOM    473  HD2 HIS A  30       1.765 -19.850  -9.186  1.00  0.00           H  
ATOM    474  HE1 HIS A  30      -0.315 -19.644 -12.885  1.00  0.00           H  
ATOM    475  N   PRO A  31       0.309 -15.463 -11.473  1.00  0.00           N  
ATOM    476  CA  PRO A  31      -0.304 -14.938 -12.667  1.00  0.00           C  
ATOM    477  C   PRO A  31      -1.713 -15.471 -12.795  1.00  0.00           C  
ATOM    478  O   PRO A  31      -1.952 -16.667 -12.625  1.00  0.00           O  
ATOM    479  CB  PRO A  31       0.609 -15.450 -13.786  1.00  0.00           C  
ATOM    480  CG  PRO A  31       1.955 -15.532 -13.152  1.00  0.00           C  
ATOM    481  CD  PRO A  31       1.683 -16.024 -11.756  1.00  0.00           C  
ATOM    482  HA  PRO A  31      -0.347 -13.853 -12.576  1.00  0.00           H  
ATOM    483 1HB  PRO A  31       0.248 -16.424 -14.148  1.00  0.00           H  
ATOM    484 2HB  PRO A  31       0.581 -14.760 -14.642  1.00  0.00           H  
ATOM    485 1HG  PRO A  31       2.603 -16.215 -13.723  1.00  0.00           H  
ATOM    486 2HG  PRO A  31       2.443 -14.546 -13.167  1.00  0.00           H  
ATOM    487 1HD  PRO A  31       1.671 -17.124 -11.750  1.00  0.00           H  
ATOM    488 2HD  PRO A  31       2.456 -15.641 -11.074  1.00  0.00           H  
ATOM    489  N   GLY A  32      -2.646 -14.585 -13.095  1.00  0.00           N  
ATOM    490  CA  GLY A  32      -4.060 -14.919 -13.176  1.00  0.00           C  
ATOM    491  C   GLY A  32      -4.834 -14.561 -11.900  1.00  0.00           C  
ATOM    492  O   GLY A  32      -6.064 -14.511 -11.902  1.00  0.00           O  
ATOM    493  H   GLY A  32      -2.355 -13.635 -13.274  1.00  0.00           H  
ATOM    494 1HA  GLY A  32      -4.511 -14.394 -14.018  1.00  0.00           H  
ATOM    495 2HA  GLY A  32      -4.171 -15.986 -13.366  1.00  0.00           H  
ATOM    496  N   VAL A  33      -4.118 -14.310 -10.798  1.00  0.00           N  
ATOM    497  CA  VAL A  33      -4.755 -13.849  -9.564  1.00  0.00           C  
ATOM    498  C   VAL A  33      -5.256 -12.428  -9.731  1.00  0.00           C  
ATOM    499  O   VAL A  33      -4.534 -11.559 -10.221  1.00  0.00           O  
ATOM    500  CB  VAL A  33      -3.767 -13.909  -8.385  1.00  0.00           C  
ATOM    501  CG1 VAL A  33      -4.341 -13.192  -7.172  1.00  0.00           C  
ATOM    502  CG2 VAL A  33      -3.445 -15.358  -8.052  1.00  0.00           C  
ATOM    503  H   VAL A  33      -3.117 -14.440 -10.815  1.00  0.00           H  
ATOM    504  HA  VAL A  33      -5.609 -14.496  -9.363  1.00  0.00           H  
ATOM    505  HB  VAL A  33      -2.851 -13.387  -8.664  1.00  0.00           H  
ATOM    506 1HG1 VAL A  33      -3.629 -13.243  -6.348  1.00  0.00           H  
ATOM    507 2HG1 VAL A  33      -4.530 -12.148  -7.423  1.00  0.00           H  
ATOM    508 3HG1 VAL A  33      -5.274 -13.669  -6.875  1.00  0.00           H  
ATOM    509 1HG2 VAL A  33      -2.745 -15.392  -7.218  1.00  0.00           H  
ATOM    510 2HG2 VAL A  33      -4.361 -15.881  -7.779  1.00  0.00           H  
ATOM    511 3HG2 VAL A  33      -2.997 -15.840  -8.921  1.00  0.00           H  
ATOM    512  N   THR A  34      -6.497 -12.158  -9.333  1.00  0.00           N  
ATOM    513  CA  THR A  34      -7.046 -10.829  -9.602  1.00  0.00           C  
ATOM    514  C   THR A  34      -6.790  -9.892  -8.425  1.00  0.00           C  
ATOM    515  O   THR A  34      -7.172 -10.184  -7.292  1.00  0.00           O  
ATOM    516  CB  THR A  34      -8.557 -10.898  -9.894  1.00  0.00           C  
ATOM    517  OG1 THR A  34      -8.786 -11.703 -11.057  1.00  0.00           O  
ATOM    518  CG2 THR A  34      -9.118  -9.504 -10.128  1.00  0.00           C  
ATOM    519  H   THR A  34      -7.070 -12.838  -8.853  1.00  0.00           H  
ATOM    520  HA  THR A  34      -6.537 -10.424 -10.476  1.00  0.00           H  
ATOM    521  HB  THR A  34      -9.071 -11.352  -9.047  1.00  0.00           H  
ATOM    522  HG1 THR A  34      -8.452 -12.590 -10.902  1.00  0.00           H  
ATOM    523 1HG2 THR A  34     -10.187  -9.571 -10.332  1.00  0.00           H  
ATOM    524 2HG2 THR A  34      -8.956  -8.892  -9.241  1.00  0.00           H  
ATOM    525 3HG2 THR A  34      -8.615  -9.047 -10.980  1.00  0.00           H  
ATOM    526  N   ILE A  35      -6.141  -8.757  -8.698  1.00  0.00           N  
ATOM    527  CA  ILE A  35      -5.878  -7.763  -7.664  1.00  0.00           C  
ATOM    528  C   ILE A  35      -6.512  -6.410  -8.037  1.00  0.00           C  
ATOM    529  O   ILE A  35      -6.280  -5.884  -9.125  1.00  0.00           O  
ATOM    530  CB  ILE A  35      -4.364  -7.588  -7.444  1.00  0.00           C  
ATOM    531  CG1 ILE A  35      -3.731  -8.911  -7.008  1.00  0.00           C  
ATOM    532  CG2 ILE A  35      -4.098  -6.502  -6.413  1.00  0.00           C  
ATOM    533  CD1 ILE A  35      -2.221  -8.880  -6.962  1.00  0.00           C  
ATOM    534  H   ILE A  35      -5.823  -8.583  -9.641  1.00  0.00           H  
ATOM    535  HA  ILE A  35      -6.338  -8.108  -6.738  1.00  0.00           H  
ATOM    536  HB  ILE A  35      -3.891  -7.307  -8.384  1.00  0.00           H  
ATOM    537 1HG1 ILE A  35      -4.098  -9.181  -6.018  1.00  0.00           H  
ATOM    538 2HG1 ILE A  35      -4.034  -9.703  -7.694  1.00  0.00           H  
ATOM    539 1HG2 ILE A  35      -3.024  -6.391  -6.269  1.00  0.00           H  
ATOM    540 2HG2 ILE A  35      -4.516  -5.558  -6.762  1.00  0.00           H  
ATOM    541 3HG2 ILE A  35      -4.564  -6.776  -5.467  1.00  0.00           H  
ATOM    542 1HD1 ILE A  35      -1.846  -9.854  -6.645  1.00  0.00           H  
ATOM    543 2HD1 ILE A  35      -1.831  -8.647  -7.953  1.00  0.00           H  
ATOM    544 3HD1 ILE A  35      -1.894  -8.119  -6.255  1.00  0.00           H  
ATOM    545  N   HIS A  36      -7.316  -5.841  -7.140  1.00  0.00           N  
ATOM    546  CA  HIS A  36      -7.975  -4.561  -7.444  1.00  0.00           C  
ATOM    547  C   HIS A  36      -7.396  -3.418  -6.650  1.00  0.00           C  
ATOM    548  O   HIS A  36      -7.491  -3.390  -5.423  1.00  0.00           O  
ATOM    549  CB  HIS A  36      -9.480  -4.645  -7.170  1.00  0.00           C  
ATOM    550  CG  HIS A  36     -10.192  -5.650  -8.023  1.00  0.00           C  
ATOM    551  ND1 HIS A  36     -10.449  -5.440  -9.361  1.00  0.00           N  
ATOM    552  CD2 HIS A  36     -10.700  -6.869  -7.728  1.00  0.00           C  
ATOM    553  CE1 HIS A  36     -11.085  -6.489  -9.853  1.00  0.00           C  
ATOM    554  NE2 HIS A  36     -11.250  -7.369  -8.883  1.00  0.00           N  
ATOM    555  H   HIS A  36      -7.480  -6.279  -6.246  1.00  0.00           H  
ATOM    556  HA  HIS A  36      -7.816  -4.340  -8.499  1.00  0.00           H  
ATOM    557 1HB  HIS A  36      -9.646  -4.907  -6.124  1.00  0.00           H  
ATOM    558 2HB  HIS A  36      -9.936  -3.670  -7.340  1.00  0.00           H  
ATOM    559  HD2 HIS A  36     -10.679  -7.362  -6.756  1.00  0.00           H  
ATOM    560  HE1 HIS A  36     -11.417  -6.607 -10.885  1.00  0.00           H  
ATOM    561  HE2 HIS A  36     -11.705  -8.266  -8.970  1.00  0.00           H  
ATOM    562  N   LEU A  37      -6.794  -2.477  -7.368  1.00  0.00           N  
ATOM    563  CA  LEU A  37      -6.156  -1.310  -6.787  1.00  0.00           C  
ATOM    564  C   LEU A  37      -7.202  -0.181  -6.562  1.00  0.00           C  
ATOM    565  O   LEU A  37      -8.142  -0.029  -7.343  1.00  0.00           O  
ATOM    566  CB  LEU A  37      -5.027  -0.822  -7.702  1.00  0.00           C  
ATOM    567  CG  LEU A  37      -4.225   0.380  -7.186  1.00  0.00           C  
ATOM    568  CD1 LEU A  37      -3.433  -0.030  -5.951  1.00  0.00           C  
ATOM    569  CD2 LEU A  37      -3.302   0.885  -8.285  1.00  0.00           C  
ATOM    570  H   LEU A  37      -6.790  -2.593  -8.370  1.00  0.00           H  
ATOM    571  HA  LEU A  37      -5.749  -1.594  -5.817  1.00  0.00           H  
ATOM    572 1HB  LEU A  37      -4.329  -1.642  -7.860  1.00  0.00           H  
ATOM    573 2HB  LEU A  37      -5.455  -0.545  -8.665  1.00  0.00           H  
ATOM    574  HG  LEU A  37      -4.910   1.176  -6.893  1.00  0.00           H  
ATOM    575 1HD1 LEU A  37      -2.863   0.824  -5.584  1.00  0.00           H  
ATOM    576 2HD1 LEU A  37      -4.119  -0.368  -5.175  1.00  0.00           H  
ATOM    577 3HD1 LEU A  37      -2.749  -0.838  -6.210  1.00  0.00           H  
ATOM    578 1HD2 LEU A  37      -2.732   1.739  -7.918  1.00  0.00           H  
ATOM    579 2HD2 LEU A  37      -2.615   0.090  -8.577  1.00  0.00           H  
ATOM    580 3HD2 LEU A  37      -3.895   1.187  -9.148  1.00  0.00           H  
ATOM    581  N   TRP A  38      -7.056   0.634  -5.482  1.00  0.00           N  
ATOM    582  CA  TRP A  38      -7.930   1.722  -5.027  1.00  0.00           C  
ATOM    583  C   TRP A  38      -8.149   2.797  -6.054  1.00  0.00           C  
ATOM    584  O   TRP A  38      -9.044   3.631  -5.913  1.00  0.00           O  
ATOM    585  CB  TRP A  38      -7.354   2.368  -3.766  1.00  0.00           C  
ATOM    586  CG  TRP A  38      -5.996   2.970  -3.969  1.00  0.00           C  
ATOM    587  CD1 TRP A  38      -5.716   4.166  -4.558  1.00  0.00           C  
ATOM    588  CD2 TRP A  38      -4.721   2.405  -3.581  1.00  0.00           C  
ATOM    589  NE1 TRP A  38      -4.360   4.384  -4.565  1.00  0.00           N  
ATOM    590  CE2 TRP A  38      -3.736   3.317  -3.970  1.00  0.00           C  
ATOM    591  CE3 TRP A  38      -4.342   1.217  -2.943  1.00  0.00           C  
ATOM    592  CZ2 TRP A  38      -2.389   3.081  -3.746  1.00  0.00           C  
ATOM    593  CZ3 TRP A  38      -2.991   0.981  -2.717  1.00  0.00           C  
ATOM    594  CH2 TRP A  38      -2.040   1.890  -3.108  1.00  0.00           C  
ATOM    595  H   TRP A  38      -6.220   0.423  -4.958  1.00  0.00           H  
ATOM    596  HA  TRP A  38      -8.912   1.300  -4.810  1.00  0.00           H  
ATOM    597 1HB  TRP A  38      -8.027   3.150  -3.417  1.00  0.00           H  
ATOM    598 2HB  TRP A  38      -7.282   1.621  -2.975  1.00  0.00           H  
ATOM    599  HD1 TRP A  38      -6.459   4.850  -4.965  1.00  0.00           H  
ATOM    600  HE1 TRP A  38      -3.896   5.195  -4.947  1.00  0.00           H  
ATOM    601  HE3 TRP A  38      -5.093   0.493  -2.628  1.00  0.00           H  
ATOM    602  HZ2 TRP A  38      -1.618   3.790  -4.049  1.00  0.00           H  
ATOM    603  HZ3 TRP A  38      -2.705   0.054  -2.221  1.00  0.00           H  
ATOM    604  HH2 TRP A  38      -0.989   1.674  -2.915  1.00  0.00           H  
ATOM    605  N   ASP A  39      -7.328   2.772  -7.084  1.00  0.00           N  
ATOM    606  CA  ASP A  39      -7.420   3.720  -8.162  1.00  0.00           C  
ATOM    607  C   ASP A  39      -8.362   3.214  -9.256  1.00  0.00           C  
ATOM    608  O   ASP A  39      -8.531   3.860 -10.291  1.00  0.00           O  
ATOM    609  CB  ASP A  39      -6.031   3.992  -8.746  1.00  0.00           C  
ATOM    610  CG  ASP A  39      -5.153   4.827  -7.823  1.00  0.00           C  
ATOM    611  OD1 ASP A  39      -5.685   5.641  -7.106  1.00  0.00           O  
ATOM    612  OD2 ASP A  39      -3.960   4.643  -7.845  1.00  0.00           O  
ATOM    613  H   ASP A  39      -6.611   2.062  -7.113  1.00  0.00           H  
ATOM    614  HA  ASP A  39      -7.835   4.646  -7.765  1.00  0.00           H  
ATOM    615 1HB  ASP A  39      -5.528   3.045  -8.943  1.00  0.00           H  
ATOM    616 2HB  ASP A  39      -6.132   4.514  -9.698  1.00  0.00           H  
ATOM    617  N   GLY A  40      -8.984   2.050  -9.029  1.00  0.00           N  
ATOM    618  CA  GLY A  40      -9.868   1.465 -10.013  1.00  0.00           C  
ATOM    619  C   GLY A  40      -9.085   0.702 -11.066  1.00  0.00           C  
ATOM    620  O   GLY A  40      -9.493   0.629 -12.226  1.00  0.00           O  
ATOM    621  H   GLY A  40      -8.835   1.568  -8.154  1.00  0.00           H  
ATOM    622 1HA  GLY A  40     -10.571   0.794  -9.518  1.00  0.00           H  
ATOM    623 2HA  GLY A  40     -10.455   2.251 -10.488  1.00  0.00           H  
ATOM    624  N   VAL A  41      -7.948   0.123 -10.673  1.00  0.00           N  
ATOM    625  CA  VAL A  41      -7.119  -0.559 -11.652  1.00  0.00           C  
ATOM    626  C   VAL A  41      -6.925  -2.034 -11.295  1.00  0.00           C  
ATOM    627  O   VAL A  41      -6.546  -2.366 -10.172  1.00  0.00           O  
ATOM    628  CB  VAL A  41      -5.744   0.129 -11.751  1.00  0.00           C  
ATOM    629  CG1 VAL A  41      -4.862  -0.587 -12.764  1.00  0.00           C  
ATOM    630  CG2 VAL A  41      -5.923   1.591 -12.129  1.00  0.00           C  
ATOM    631  H   VAL A  41      -7.648   0.151  -9.708  1.00  0.00           H  
ATOM    632  HA  VAL A  41      -7.630  -0.519 -12.615  1.00  0.00           H  
ATOM    633  HB  VAL A  41      -5.244   0.061 -10.785  1.00  0.00           H  
ATOM    634 1HG1 VAL A  41      -3.895  -0.087 -12.821  1.00  0.00           H  
ATOM    635 2HG1 VAL A  41      -4.718  -1.621 -12.454  1.00  0.00           H  
ATOM    636 3HG1 VAL A  41      -5.340  -0.563 -13.743  1.00  0.00           H  
ATOM    637 1HG2 VAL A  41      -4.948   2.071 -12.197  1.00  0.00           H  
ATOM    638 2HG2 VAL A  41      -6.429   1.658 -13.093  1.00  0.00           H  
ATOM    639 3HG2 VAL A  41      -6.523   2.093 -11.370  1.00  0.00           H  
ATOM    640  N   THR A  42      -7.184  -2.925 -12.247  1.00  0.00           N  
ATOM    641  CA  THR A  42      -7.045  -4.364 -12.003  1.00  0.00           C  
ATOM    642  C   THR A  42      -5.750  -4.914 -12.578  1.00  0.00           C  
ATOM    643  O   THR A  42      -5.439  -4.696 -13.750  1.00  0.00           O  
ATOM    644  CB  THR A  42      -8.235  -5.144 -12.594  1.00  0.00           C  
ATOM    645  OG1 THR A  42      -9.456  -4.671 -12.011  1.00  0.00           O  
ATOM    646  CG2 THR A  42      -8.087  -6.632 -12.318  1.00  0.00           C  
ATOM    647  H   THR A  42      -7.482  -2.606 -13.158  1.00  0.00           H  
ATOM    648  HA  THR A  42      -7.020  -4.524 -10.925  1.00  0.00           H  
ATOM    649  HB  THR A  42      -8.276  -4.982 -13.671  1.00  0.00           H  
ATOM    650  HG1 THR A  42      -9.536  -5.013 -11.117  1.00  0.00           H  
ATOM    651 1HG2 THR A  42      -8.937  -7.167 -12.744  1.00  0.00           H  
ATOM    652 2HG2 THR A  42      -7.165  -6.996 -12.771  1.00  0.00           H  
ATOM    653 3HG2 THR A  42      -8.055  -6.801 -11.243  1.00  0.00           H  
ATOM    654  N   PHE A  43      -5.023  -5.621 -11.723  1.00  0.00           N  
ATOM    655  CA  PHE A  43      -3.734  -6.205 -12.032  1.00  0.00           C  
ATOM    656  C   PHE A  43      -3.955  -7.706 -12.225  1.00  0.00           C  
ATOM    657  O   PHE A  43      -4.725  -8.328 -11.494  1.00  0.00           O  
ATOM    658  CB  PHE A  43      -2.721  -5.942 -10.917  1.00  0.00           C  
ATOM    659  CG  PHE A  43      -2.321  -4.499 -10.790  1.00  0.00           C  
ATOM    660  CD1 PHE A  43      -3.256  -3.533 -10.450  1.00  0.00           C  
ATOM    661  CD2 PHE A  43      -1.010  -4.105 -11.010  1.00  0.00           C  
ATOM    662  CE1 PHE A  43      -2.889  -2.205 -10.333  1.00  0.00           C  
ATOM    663  CE2 PHE A  43      -0.640  -2.780 -10.893  1.00  0.00           C  
ATOM    664  CZ  PHE A  43      -1.581  -1.829 -10.554  1.00  0.00           C  
ATOM    665  H   PHE A  43      -5.414  -5.749 -10.801  1.00  0.00           H  
ATOM    666  HA  PHE A  43      -3.370  -5.755 -12.955  1.00  0.00           H  
ATOM    667 1HB  PHE A  43      -3.137  -6.264  -9.963  1.00  0.00           H  
ATOM    668 2HB  PHE A  43      -1.821  -6.529 -11.096  1.00  0.00           H  
ATOM    669  HD1 PHE A  43      -4.290  -3.831 -10.274  1.00  0.00           H  
ATOM    670  HD2 PHE A  43      -0.266  -4.857 -11.278  1.00  0.00           H  
ATOM    671  HE1 PHE A  43      -3.634  -1.456 -10.065  1.00  0.00           H  
ATOM    672  HE2 PHE A  43       0.394  -2.484 -11.068  1.00  0.00           H  
ATOM    673  HZ  PHE A  43      -1.292  -0.783 -10.463  1.00  0.00           H  
ATOM    674  N   THR A  44      -3.268  -8.264 -13.217  1.00  0.00           N  
ATOM    675  CA  THR A  44      -3.364  -9.683 -13.589  1.00  0.00           C  
ATOM    676  C   THR A  44      -2.037 -10.432 -13.568  1.00  0.00           C  
ATOM    677  O   THR A  44      -2.006 -11.655 -13.431  1.00  0.00           O  
ATOM    678  CB  THR A  44      -3.986  -9.829 -14.990  1.00  0.00           C  
ATOM    679  OG1 THR A  44      -3.166  -9.154 -15.953  1.00  0.00           O  
ATOM    680  CG2 THR A  44      -5.386  -9.234 -15.016  1.00  0.00           C  
ATOM    681  H   THR A  44      -2.647  -7.660 -13.737  1.00  0.00           H  
ATOM    682  HA  THR A  44      -4.001 -10.182 -12.860  1.00  0.00           H  
ATOM    683  HB  THR A  44      -4.041 -10.884 -15.256  1.00  0.00           H  
ATOM    684  HG1 THR A  44      -2.659  -8.467 -15.515  1.00  0.00           H  
ATOM    685 1HG2 THR A  44      -5.810  -9.346 -16.014  1.00  0.00           H  
ATOM    686 2HG2 THR A  44      -6.015  -9.752 -14.293  1.00  0.00           H  
ATOM    687 3HG2 THR A  44      -5.336  -8.176 -14.761  1.00  0.00           H  
ATOM    688  N   SER A  45      -0.975  -9.671 -13.703  1.00  0.00           N  
ATOM    689  CA  SER A  45       0.381 -10.162 -13.848  1.00  0.00           C  
ATOM    690  C   SER A  45       1.263  -9.662 -12.746  1.00  0.00           C  
ATOM    691  O   SER A  45       1.041  -8.579 -12.202  1.00  0.00           O  
ATOM    692  CB  SER A  45       0.954  -9.739 -15.187  1.00  0.00           C  
ATOM    693  OG  SER A  45       2.301 -10.110 -15.296  1.00  0.00           O  
ATOM    694  H   SER A  45      -1.141  -8.675 -13.705  1.00  0.00           H  
ATOM    695  HA  SER A  45       0.356 -11.250 -13.788  1.00  0.00           H  
ATOM    696 1HB  SER A  45       0.382 -10.201 -15.991  1.00  0.00           H  
ATOM    697 2HB  SER A  45       0.862  -8.660 -15.299  1.00  0.00           H  
ATOM    698  HG  SER A  45       2.483 -10.177 -16.237  1.00  0.00           H  
ATOM    699  N   ARG A  46       2.263 -10.460 -12.422  1.00  0.00           N  
ATOM    700  CA  ARG A  46       3.333 -10.099 -11.509  1.00  0.00           C  
ATOM    701  C   ARG A  46       4.143  -8.916 -12.052  1.00  0.00           C  
ATOM    702  O   ARG A  46       4.661  -8.103 -11.288  1.00  0.00           O  
ATOM    703  CB  ARG A  46       4.254 -11.287 -11.275  1.00  0.00           C  
ATOM    704  CG  ARG A  46       3.663 -12.398 -10.422  1.00  0.00           C  
ATOM    705  CD  ARG A  46       4.612 -13.527 -10.255  1.00  0.00           C  
ATOM    706  NE  ARG A  46       4.114 -14.522  -9.319  1.00  0.00           N  
ATOM    707  CZ  ARG A  46       4.717 -15.698  -9.058  1.00  0.00           C  
ATOM    708  NH1 ARG A  46       5.838 -16.011  -9.669  1.00  0.00           N  
ATOM    709  NH2 ARG A  46       4.182 -16.536  -8.188  1.00  0.00           N  
ATOM    710  H   ARG A  46       2.268 -11.376 -12.847  1.00  0.00           H  
ATOM    711  HA  ARG A  46       2.883  -9.791 -10.565  1.00  0.00           H  
ATOM    712 1HB  ARG A  46       4.537 -11.722 -12.233  1.00  0.00           H  
ATOM    713 2HB  ARG A  46       5.168 -10.948 -10.787  1.00  0.00           H  
ATOM    714 1HG  ARG A  46       3.418 -12.007  -9.434  1.00  0.00           H  
ATOM    715 2HG  ARG A  46       2.757 -12.778 -10.896  1.00  0.00           H  
ATOM    716 1HD  ARG A  46       4.771 -14.014 -11.217  1.00  0.00           H  
ATOM    717 2HD  ARG A  46       5.563 -13.151  -9.878  1.00  0.00           H  
ATOM    718  HE  ARG A  46       3.253 -14.316  -8.829  1.00  0.00           H  
ATOM    719 1HH1 ARG A  46       6.247 -15.370 -10.334  1.00  0.00           H  
ATOM    720 2HH1 ARG A  46       6.291 -16.892  -9.473  1.00  0.00           H  
ATOM    721 1HH2 ARG A  46       3.320 -16.295  -7.718  1.00  0.00           H  
ATOM    722 2HH2 ARG A  46       4.635 -17.417  -7.992  1.00  0.00           H  
ATOM    723  N   GLU A  47       4.261  -8.807 -13.383  1.00  0.00           N  
ATOM    724  CA  GLU A  47       5.027  -7.696 -13.945  1.00  0.00           C  
ATOM    725  C   GLU A  47       4.328  -6.357 -13.671  1.00  0.00           C  
ATOM    726  O   GLU A  47       4.983  -5.348 -13.407  1.00  0.00           O  
ATOM    727  CB  GLU A  47       5.220  -7.890 -15.451  1.00  0.00           C  
ATOM    728  CG  GLU A  47       6.137  -9.045 -15.824  1.00  0.00           C  
ATOM    729  CD  GLU A  47       6.251  -9.246 -17.309  1.00  0.00           C  
ATOM    730  OE1 GLU A  47       5.511  -8.622 -18.032  1.00  0.00           O  
ATOM    731  OE2 GLU A  47       7.079 -10.023 -17.722  1.00  0.00           O  
ATOM    732  H   GLU A  47       3.833  -9.475 -14.008  1.00  0.00           H  
ATOM    733  HA  GLU A  47       6.001  -7.675 -13.455  1.00  0.00           H  
ATOM    734 1HB  GLU A  47       4.252  -8.065 -15.922  1.00  0.00           H  
ATOM    735 2HB  GLU A  47       5.635  -6.980 -15.884  1.00  0.00           H  
ATOM    736 1HG  GLU A  47       7.130  -8.853 -15.418  1.00  0.00           H  
ATOM    737 2HG  GLU A  47       5.759  -9.958 -15.367  1.00  0.00           H  
ATOM    738  N   GLU A  48       2.995  -6.367 -13.739  1.00  0.00           N  
ATOM    739  CA  GLU A  48       2.180  -5.178 -13.517  1.00  0.00           C  
ATOM    740  C   GLU A  48       2.326  -4.775 -12.059  1.00  0.00           C  
ATOM    741  O   GLU A  48       2.495  -3.597 -11.744  1.00  0.00           O  
ATOM    742  CB  GLU A  48       0.710  -5.437 -13.859  1.00  0.00           C  
ATOM    743  CG  GLU A  48       0.444  -5.691 -15.337  1.00  0.00           C  
ATOM    744  CD  GLU A  48      -0.930  -6.243 -15.596  1.00  0.00           C  
ATOM    745  OE1 GLU A  48      -1.379  -7.055 -14.824  1.00  0.00           O  
ATOM    746  OE2 GLU A  48      -1.531  -5.852 -16.570  1.00  0.00           O  
ATOM    747  H   GLU A  48       2.540  -7.243 -13.956  1.00  0.00           H  
ATOM    748  HA  GLU A  48       2.558  -4.383 -14.161  1.00  0.00           H  
ATOM    749 1HB  GLU A  48       0.354  -6.303 -13.300  1.00  0.00           H  
ATOM    750 2HB  GLU A  48       0.110  -4.580 -13.555  1.00  0.00           H  
ATOM    751 1HG  GLU A  48       0.558  -4.755 -15.883  1.00  0.00           H  
ATOM    752 2HG  GLU A  48       1.189  -6.392 -15.713  1.00  0.00           H  
ATOM    753  N   PHE A  49       2.255  -5.779 -11.188  1.00  0.00           N  
ATOM    754  CA  PHE A  49       2.366  -5.576  -9.762  1.00  0.00           C  
ATOM    755  C   PHE A  49       3.728  -5.002  -9.444  1.00  0.00           C  
ATOM    756  O   PHE A  49       3.842  -4.013  -8.719  1.00  0.00           O  
ATOM    757  CB  PHE A  49       2.156  -6.889  -9.005  1.00  0.00           C  
ATOM    758  CG  PHE A  49       2.185  -6.738  -7.511  1.00  0.00           C  
ATOM    759  CD1 PHE A  49       1.130  -7.190  -6.733  1.00  0.00           C  
ATOM    760  CD2 PHE A  49       3.267  -6.144  -6.879  1.00  0.00           C  
ATOM    761  CE1 PHE A  49       1.155  -7.052  -5.358  1.00  0.00           C  
ATOM    762  CE2 PHE A  49       3.296  -6.005  -5.505  1.00  0.00           C  
ATOM    763  CZ  PHE A  49       2.238  -6.460  -4.744  1.00  0.00           C  
ATOM    764  H   PHE A  49       2.119  -6.715 -11.543  1.00  0.00           H  
ATOM    765  HA  PHE A  49       1.599  -4.862  -9.461  1.00  0.00           H  
ATOM    766 1HB  PHE A  49       1.196  -7.321  -9.284  1.00  0.00           H  
ATOM    767 2HB  PHE A  49       2.930  -7.601  -9.290  1.00  0.00           H  
ATOM    768  HD1 PHE A  49       0.273  -7.660  -7.218  1.00  0.00           H  
ATOM    769  HD2 PHE A  49       4.103  -5.784  -7.481  1.00  0.00           H  
ATOM    770  HE1 PHE A  49       0.319  -7.411  -4.759  1.00  0.00           H  
ATOM    771  HE2 PHE A  49       4.153  -5.536  -5.022  1.00  0.00           H  
ATOM    772  HZ  PHE A  49       2.259  -6.349  -3.661  1.00  0.00           H  
ATOM    773  N   ARG A  50       4.774  -5.638  -9.999  1.00  0.00           N  
ATOM    774  CA  ARG A  50       6.131  -5.281  -9.604  1.00  0.00           C  
ATOM    775  C   ARG A  50       6.482  -3.875 -10.087  1.00  0.00           C  
ATOM    776  O   ARG A  50       6.999  -3.058  -9.324  1.00  0.00           O  
ATOM    777  CB  ARG A  50       7.134  -6.277 -10.166  1.00  0.00           C  
ATOM    778  CG  ARG A  50       8.537  -6.165  -9.592  1.00  0.00           C  
ATOM    779  CD  ARG A  50       9.459  -7.160 -10.196  1.00  0.00           C  
ATOM    780  NE  ARG A  50      10.764  -7.152  -9.554  1.00  0.00           N  
ATOM    781  CZ  ARG A  50      11.719  -6.228  -9.775  1.00  0.00           C  
ATOM    782  NH1 ARG A  50      11.502  -5.247 -10.623  1.00  0.00           N  
ATOM    783  NH2 ARG A  50      12.875  -6.308  -9.140  1.00  0.00           N  
ATOM    784  H   ARG A  50       4.637  -6.361 -10.689  1.00  0.00           H  
ATOM    785  HA  ARG A  50       6.178  -5.287  -8.515  1.00  0.00           H  
ATOM    786 1HB  ARG A  50       6.782  -7.291  -9.981  1.00  0.00           H  
ATOM    787 2HB  ARG A  50       7.208  -6.149 -11.246  1.00  0.00           H  
ATOM    788 1HG  ARG A  50       8.933  -5.168  -9.788  1.00  0.00           H  
ATOM    789 2HG  ARG A  50       8.505  -6.337  -8.515  1.00  0.00           H  
ATOM    790 1HD  ARG A  50       9.035  -8.159 -10.093  1.00  0.00           H  
ATOM    791 2HD  ARG A  50       9.598  -6.933 -11.253  1.00  0.00           H  
ATOM    792  HE  ARG A  50      10.968  -7.891  -8.895  1.00  0.00           H  
ATOM    793 1HH1 ARG A  50      10.618  -5.186 -11.109  1.00  0.00           H  
ATOM    794 2HH1 ARG A  50      12.218  -4.555 -10.789  1.00  0.00           H  
ATOM    795 1HH2 ARG A  50      13.043  -7.062  -8.488  1.00  0.00           H  
ATOM    796 2HH2 ARG A  50      13.591  -5.616  -9.305  1.00  0.00           H  
ATOM    797  N   GLU A  51       6.230  -3.528 -11.334  1.00  0.00           N  
ATOM    798  CA  GLU A  51       6.597  -2.213 -11.834  1.00  0.00           C  
ATOM    799  C   GLU A  51       5.829  -1.106 -11.106  1.00  0.00           C  
ATOM    800  O   GLU A  51       6.404  -0.087 -10.724  1.00  0.00           O  
ATOM    801  CB  GLU A  51       6.334  -2.129 -13.339  1.00  0.00           C  
ATOM    802  CG  GLU A  51       6.694  -0.790 -13.967  1.00  0.00           C  
ATOM    803  CD  GLU A  51       6.444  -0.752 -15.449  1.00  0.00           C  
ATOM    804  OE1 GLU A  51       6.150  -1.781 -16.009  1.00  0.00           O  
ATOM    805  OE2 GLU A  51       6.546   0.307 -16.021  1.00  0.00           O  
ATOM    806  H   GLU A  51       5.776  -4.181 -11.956  1.00  0.00           H  
ATOM    807  HA  GLU A  51       7.659  -2.061 -11.642  1.00  0.00           H  
ATOM    808 1HB  GLU A  51       6.906  -2.903 -13.852  1.00  0.00           H  
ATOM    809 2HB  GLU A  51       5.279  -2.318 -13.536  1.00  0.00           H  
ATOM    810 1HG  GLU A  51       6.103  -0.007 -13.490  1.00  0.00           H  
ATOM    811 2HG  GLU A  51       7.745  -0.581 -13.775  1.00  0.00           H  
ATOM    812  N   TRP A  52       4.514  -1.324 -10.918  1.00  0.00           N  
ATOM    813  CA  TRP A  52       3.711  -0.336 -10.199  1.00  0.00           C  
ATOM    814  C   TRP A  52       4.241  -0.120  -8.804  1.00  0.00           C  
ATOM    815  O   TRP A  52       4.363   1.016  -8.345  1.00  0.00           O  
ATOM    816  CB  TRP A  52       2.249  -0.780 -10.124  1.00  0.00           C  
ATOM    817  CG  TRP A  52       1.411   0.073  -9.220  1.00  0.00           C  
ATOM    818  CD1 TRP A  52       0.810   1.253  -9.539  1.00  0.00           C  
ATOM    819  CD2 TRP A  52       1.074  -0.187  -7.835  1.00  0.00           C  
ATOM    820  NE1 TRP A  52       0.127   1.745  -8.454  1.00  0.00           N  
ATOM    821  CE2 TRP A  52       0.277   0.875  -7.403  1.00  0.00           C  
ATOM    822  CE3 TRP A  52       1.381  -1.222  -6.943  1.00  0.00           C  
ATOM    823  CZ2 TRP A  52      -0.222   0.940  -6.112  1.00  0.00           C  
ATOM    824  CZ3 TRP A  52       0.880  -1.157  -5.648  1.00  0.00           C  
ATOM    825  CH2 TRP A  52       0.099  -0.104  -5.244  1.00  0.00           C  
ATOM    826  H   TRP A  52       4.069  -2.161 -11.267  1.00  0.00           H  
ATOM    827  HA  TRP A  52       3.777   0.610 -10.736  1.00  0.00           H  
ATOM    828 1HB  TRP A  52       1.810  -0.756 -11.121  1.00  0.00           H  
ATOM    829 2HB  TRP A  52       2.198  -1.809  -9.768  1.00  0.00           H  
ATOM    830  HD1 TRP A  52       0.864   1.737 -10.513  1.00  0.00           H  
ATOM    831  HE1 TRP A  52      -0.400   2.606  -8.431  1.00  0.00           H  
ATOM    832  HE3 TRP A  52       1.999  -2.062  -7.259  1.00  0.00           H  
ATOM    833  HZ2 TRP A  52      -0.844   1.769  -5.772  1.00  0.00           H  
ATOM    834  HZ3 TRP A  52       1.124  -1.966  -4.959  1.00  0.00           H  
ATOM    835  HH2 TRP A  52      -0.278  -0.085  -4.221  1.00  0.00           H  
ATOM    836  N   PHE A  53       4.559  -1.216  -8.122  1.00  0.00           N  
ATOM    837  CA  PHE A  53       5.047  -1.139  -6.761  1.00  0.00           C  
ATOM    838  C   PHE A  53       6.288  -0.260  -6.698  1.00  0.00           C  
ATOM    839  O   PHE A  53       6.363   0.666  -5.891  1.00  0.00           O  
ATOM    840  CB  PHE A  53       5.365  -2.535  -6.223  1.00  0.00           C  
ATOM    841  CG  PHE A  53       6.096  -2.527  -4.911  1.00  0.00           C  
ATOM    842  CD1 PHE A  53       5.410  -2.341  -3.720  1.00  0.00           C  
ATOM    843  CD2 PHE A  53       7.470  -2.704  -4.864  1.00  0.00           C  
ATOM    844  CE1 PHE A  53       6.081  -2.333  -2.512  1.00  0.00           C  
ATOM    845  CE2 PHE A  53       8.144  -2.698  -3.658  1.00  0.00           C  
ATOM    846  CZ  PHE A  53       7.448  -2.512  -2.481  1.00  0.00           C  
ATOM    847  H   PHE A  53       4.457  -2.122  -8.558  1.00  0.00           H  
ATOM    848  HA  PHE A  53       4.270  -0.682  -6.148  1.00  0.00           H  
ATOM    849 1HB  PHE A  53       4.439  -3.094  -6.094  1.00  0.00           H  
ATOM    850 2HB  PHE A  53       5.974  -3.074  -6.948  1.00  0.00           H  
ATOM    851  HD1 PHE A  53       4.329  -2.201  -3.744  1.00  0.00           H  
ATOM    852  HD2 PHE A  53       8.020  -2.851  -5.795  1.00  0.00           H  
ATOM    853  HE1 PHE A  53       5.530  -2.186  -1.583  1.00  0.00           H  
ATOM    854  HE2 PHE A  53       9.224  -2.839  -3.636  1.00  0.00           H  
ATOM    855  HZ  PHE A  53       7.978  -2.505  -1.529  1.00  0.00           H  
ATOM    856  N   GLU A  54       7.280  -0.535  -7.546  1.00  0.00           N  
ATOM    857  CA  GLU A  54       8.553   0.168  -7.476  1.00  0.00           C  
ATOM    858  C   GLU A  54       8.390   1.653  -7.756  1.00  0.00           C  
ATOM    859  O   GLU A  54       9.016   2.490  -7.105  1.00  0.00           O  
ATOM    860  CB  GLU A  54       9.549  -0.439  -8.467  1.00  0.00           C  
ATOM    861  CG  GLU A  54      10.097  -1.798  -8.055  1.00  0.00           C  
ATOM    862  CD  GLU A  54      11.188  -2.289  -8.965  1.00  0.00           C  
ATOM    863  OE1 GLU A  54      11.165  -1.952 -10.125  1.00  0.00           O  
ATOM    864  OE2 GLU A  54      12.047  -3.001  -8.500  1.00  0.00           O  
ATOM    865  H   GLU A  54       7.148  -1.244  -8.253  1.00  0.00           H  
ATOM    866  HA  GLU A  54       8.941   0.065  -6.462  1.00  0.00           H  
ATOM    867 1HB  GLU A  54       9.071  -0.551  -9.440  1.00  0.00           H  
ATOM    868 2HB  GLU A  54      10.394   0.238  -8.593  1.00  0.00           H  
ATOM    869 1HG  GLU A  54      10.490  -1.728  -7.041  1.00  0.00           H  
ATOM    870 2HG  GLU A  54       9.282  -2.520  -8.050  1.00  0.00           H  
ATOM    871  N   ARG A  55       7.543   1.991  -8.732  1.00  0.00           N  
ATOM    872  CA  ARG A  55       7.354   3.386  -9.078  1.00  0.00           C  
ATOM    873  C   ARG A  55       6.767   4.149  -7.895  1.00  0.00           C  
ATOM    874  O   ARG A  55       7.205   5.254  -7.578  1.00  0.00           O  
ATOM    875  CB  ARG A  55       6.435   3.521 -10.284  1.00  0.00           C  
ATOM    876  CG  ARG A  55       7.053   3.101 -11.608  1.00  0.00           C  
ATOM    877  CD  ARG A  55       6.105   3.279 -12.737  1.00  0.00           C  
ATOM    878  NE  ARG A  55       6.673   2.829 -13.998  1.00  0.00           N  
ATOM    879  CZ  ARG A  55       7.507   3.559 -14.764  1.00  0.00           C  
ATOM    880  NH1 ARG A  55       7.862   4.767 -14.385  1.00  0.00           N  
ATOM    881  NH2 ARG A  55       7.970   3.060 -15.898  1.00  0.00           N  
ATOM    882  H   ARG A  55       7.029   1.284  -9.237  1.00  0.00           H  
ATOM    883  HA  ARG A  55       8.330   3.813  -9.310  1.00  0.00           H  
ATOM    884 1HB  ARG A  55       5.543   2.916 -10.131  1.00  0.00           H  
ATOM    885 2HB  ARG A  55       6.115   4.559 -10.383  1.00  0.00           H  
ATOM    886 1HG  ARG A  55       7.938   3.707 -11.805  1.00  0.00           H  
ATOM    887 2HG  ARG A  55       7.337   2.049 -11.560  1.00  0.00           H  
ATOM    888 1HD  ARG A  55       5.200   2.702 -12.546  1.00  0.00           H  
ATOM    889 2HD  ARG A  55       5.849   4.333 -12.835  1.00  0.00           H  
ATOM    890  HE  ARG A  55       6.423   1.906 -14.324  1.00  0.00           H  
ATOM    891 1HH1 ARG A  55       7.508   5.148 -13.518  1.00  0.00           H  
ATOM    892 2HH1 ARG A  55       8.486   5.314 -14.958  1.00  0.00           H  
ATOM    893 1HH2 ARG A  55       7.699   2.131 -16.189  1.00  0.00           H  
ATOM    894 2HH2 ARG A  55       8.595   3.606 -16.471  1.00  0.00           H  
ATOM    895  N   LEU A  56       5.768   3.536  -7.252  1.00  0.00           N  
ATOM    896  CA  LEU A  56       5.105   4.171  -6.132  1.00  0.00           C  
ATOM    897  C   LEU A  56       5.969   4.164  -4.887  1.00  0.00           C  
ATOM    898  O   LEU A  56       5.942   5.106  -4.096  1.00  0.00           O  
ATOM    899  CB  LEU A  56       3.776   3.464  -5.840  1.00  0.00           C  
ATOM    900  CG  LEU A  56       2.920   4.088  -4.730  1.00  0.00           C  
ATOM    901  CD1 LEU A  56       2.649   5.550  -5.059  1.00  0.00           C  
ATOM    902  CD2 LEU A  56       1.621   3.308  -4.591  1.00  0.00           C  
ATOM    903  H   LEU A  56       5.467   2.618  -7.546  1.00  0.00           H  
ATOM    904  HA  LEU A  56       4.918   5.212  -6.396  1.00  0.00           H  
ATOM    905 1HB  LEU A  56       3.180   3.453  -6.751  1.00  0.00           H  
ATOM    906 2HB  LEU A  56       3.986   2.433  -5.556  1.00  0.00           H  
ATOM    907  HG  LEU A  56       3.466   4.054  -3.787  1.00  0.00           H  
ATOM    908 1HD1 LEU A  56       2.041   5.993  -4.270  1.00  0.00           H  
ATOM    909 2HD1 LEU A  56       3.594   6.087  -5.133  1.00  0.00           H  
ATOM    910 3HD1 LEU A  56       2.117   5.616  -6.007  1.00  0.00           H  
ATOM    911 1HD2 LEU A  56       1.013   3.751  -3.802  1.00  0.00           H  
ATOM    912 2HD2 LEU A  56       1.073   3.343  -5.534  1.00  0.00           H  
ATOM    913 3HD2 LEU A  56       1.844   2.271  -4.339  1.00  0.00           H  
ATOM    914  N   PHE A  57       6.749   3.107  -4.693  1.00  0.00           N  
ATOM    915  CA  PHE A  57       7.652   3.022  -3.566  1.00  0.00           C  
ATOM    916  C   PHE A  57       8.547   4.233  -3.562  1.00  0.00           C  
ATOM    917  O   PHE A  57       8.827   4.806  -2.508  1.00  0.00           O  
ATOM    918  CB  PHE A  57       8.492   1.746  -3.628  1.00  0.00           C  
ATOM    919  CG  PHE A  57       9.343   1.521  -2.410  1.00  0.00           C  
ATOM    920  CD1 PHE A  57       8.794   0.998  -1.249  1.00  0.00           C  
ATOM    921  CD2 PHE A  57      10.694   1.833  -2.423  1.00  0.00           C  
ATOM    922  CE1 PHE A  57       9.576   0.791  -0.129  1.00  0.00           C  
ATOM    923  CE2 PHE A  57      11.479   1.626  -1.305  1.00  0.00           C  
ATOM    924  CZ  PHE A  57      10.918   1.105  -0.156  1.00  0.00           C  
ATOM    925  H   PHE A  57       6.710   2.342  -5.350  1.00  0.00           H  
ATOM    926  HA  PHE A  57       7.054   3.015  -2.653  1.00  0.00           H  
ATOM    927 1HB  PHE A  57       7.837   0.884  -3.748  1.00  0.00           H  
ATOM    928 2HB  PHE A  57       9.146   1.783  -4.498  1.00  0.00           H  
ATOM    929  HD1 PHE A  57       7.733   0.749  -1.228  1.00  0.00           H  
ATOM    930  HD2 PHE A  57      11.137   2.245  -3.331  1.00  0.00           H  
ATOM    931  HE1 PHE A  57       9.131   0.380   0.777  1.00  0.00           H  
ATOM    932  HE2 PHE A  57      12.540   1.875  -1.329  1.00  0.00           H  
ATOM    933  HZ  PHE A  57      11.535   0.943   0.726  1.00  0.00           H  
ATOM    934  N   SER A  58       9.017   4.652  -4.735  1.00  0.00           N  
ATOM    935  CA  SER A  58       9.966   5.747  -4.756  1.00  0.00           C  
ATOM    936  C   SER A  58       9.346   7.055  -4.251  1.00  0.00           C  
ATOM    937  O   SER A  58      10.055   8.024  -3.976  1.00  0.00           O  
ATOM    938  CB  SER A  58      10.495   5.935  -6.165  1.00  0.00           C  
ATOM    939  OG  SER A  58       9.511   6.480  -7.001  1.00  0.00           O  
ATOM    940  H   SER A  58       8.732   4.232  -5.609  1.00  0.00           H  
ATOM    941  HA  SER A  58      10.786   5.497  -4.082  1.00  0.00           H  
ATOM    942 1HB  SER A  58      11.363   6.594  -6.143  1.00  0.00           H  
ATOM    943 2HB  SER A  58      10.822   4.976  -6.562  1.00  0.00           H  
ATOM    944  HG  SER A  58       8.792   5.844  -7.014  1.00  0.00           H  
ATOM    945  N   THR A  59       8.014   7.122  -4.114  1.00  0.00           N  
ATOM    946  CA  THR A  59       7.413   8.411  -3.769  1.00  0.00           C  
ATOM    947  C   THR A  59       7.280   8.534  -2.244  1.00  0.00           C  
ATOM    948  O   THR A  59       6.978   9.607  -1.722  1.00  0.00           O  
ATOM    949  CB  THR A  59       6.035   8.584  -4.435  1.00  0.00           C  
ATOM    950  OG1 THR A  59       5.117   7.624  -3.896  1.00  0.00           O  
ATOM    951  CG2 THR A  59       6.142   8.389  -5.939  1.00  0.00           C  
ATOM    952  H   THR A  59       7.415   6.318  -4.240  1.00  0.00           H  
ATOM    953  HA  THR A  59       8.076   9.200  -4.125  1.00  0.00           H  
ATOM    954  HB  THR A  59       5.655   9.585  -4.230  1.00  0.00           H  
ATOM    955  HG1 THR A  59       5.552   6.771  -3.825  1.00  0.00           H  
ATOM    956 1HG2 THR A  59       5.159   8.515  -6.393  1.00  0.00           H  
ATOM    957 2HG2 THR A  59       6.831   9.125  -6.354  1.00  0.00           H  
ATOM    958 3HG2 THR A  59       6.512   7.386  -6.150  1.00  0.00           H  
ATOM    959  N   ARG A  60       7.508   7.425  -1.558  1.00  0.00           N  
ATOM    960  CA  ARG A  60       7.249   7.287  -0.133  1.00  0.00           C  
ATOM    961  C   ARG A  60       8.497   7.147   0.717  1.00  0.00           C  
ATOM    962  O   ARG A  60       9.064   6.060   0.829  1.00  0.00           O  
ATOM    963  CB  ARG A  60       6.357   6.080   0.113  1.00  0.00           C  
ATOM    964  CG  ARG A  60       4.969   6.173  -0.501  1.00  0.00           C  
ATOM    965  CD  ARG A  60       4.150   4.974  -0.192  1.00  0.00           C  
ATOM    966  NE  ARG A  60       2.830   5.047  -0.799  1.00  0.00           N  
ATOM    967  CZ  ARG A  60       1.858   4.130  -0.630  1.00  0.00           C  
ATOM    968  NH1 ARG A  60       2.072   3.078   0.128  1.00  0.00           N  
ATOM    969  NH2 ARG A  60       0.689   4.288  -1.227  1.00  0.00           N  
ATOM    970  H   ARG A  60       7.883   6.637  -2.069  1.00  0.00           H  
ATOM    971  HA  ARG A  60       6.754   8.196   0.209  1.00  0.00           H  
ATOM    972 1HB  ARG A  60       6.835   5.187  -0.287  1.00  0.00           H  
ATOM    973 2HB  ARG A  60       6.233   5.932   1.186  1.00  0.00           H  
ATOM    974 1HG  ARG A  60       4.455   7.050  -0.107  1.00  0.00           H  
ATOM    975 2HG  ARG A  60       5.056   6.260  -1.585  1.00  0.00           H  
ATOM    976 1HD  ARG A  60       4.650   4.084  -0.572  1.00  0.00           H  
ATOM    977 2HD  ARG A  60       4.024   4.887   0.886  1.00  0.00           H  
ATOM    978  HE  ARG A  60       2.628   5.843  -1.390  1.00  0.00           H  
ATOM    979 1HH1 ARG A  60       2.965   2.957   0.584  1.00  0.00           H  
ATOM    980 2HH1 ARG A  60       1.344   2.390   0.255  1.00  0.00           H  
ATOM    981 1HH2 ARG A  60       0.525   5.097  -1.810  1.00  0.00           H  
ATOM    982 2HH2 ARG A  60      -0.039   3.601  -1.100  1.00  0.00           H  
ATOM    983  N   LYS A  61       8.929   8.238   1.318  1.00  0.00           N  
ATOM    984  CA  LYS A  61      10.212   8.197   1.998  1.00  0.00           C  
ATOM    985  C   LYS A  61       9.994   7.692   3.424  1.00  0.00           C  
ATOM    986  O   LYS A  61       9.059   8.112   4.105  1.00  0.00           O  
ATOM    987  CB  LYS A  61      10.877   9.575   2.003  1.00  0.00           C  
ATOM    988  CG  LYS A  61      12.250   9.608   2.661  1.00  0.00           C  
ATOM    989  CD  LYS A  61      12.918  10.963   2.477  1.00  0.00           C  
ATOM    990  CE  LYS A  61      14.320  10.975   3.068  1.00  0.00           C  
ATOM    991  NZ  LYS A  61      14.297  10.985   4.556  1.00  0.00           N  
ATOM    992  H   LYS A  61       8.399   9.098   1.319  1.00  0.00           H  
ATOM    993  HA  LYS A  61      10.857   7.499   1.464  1.00  0.00           H  
ATOM    994 1HB  LYS A  61      10.988   9.929   0.978  1.00  0.00           H  
ATOM    995 2HB  LYS A  61      10.237  10.285   2.527  1.00  0.00           H  
ATOM    996 1HG  LYS A  61      12.147   9.405   3.728  1.00  0.00           H  
ATOM    997 2HG  LYS A  61      12.883   8.838   2.222  1.00  0.00           H  
ATOM    998 1HD  LYS A  61      12.978  11.198   1.414  1.00  0.00           H  
ATOM    999 2HD  LYS A  61      12.321  11.732   2.968  1.00  0.00           H  
ATOM   1000 1HE  LYS A  61      14.863  10.093   2.732  1.00  0.00           H  
ATOM   1001 2HE  LYS A  61      14.854  11.858   2.720  1.00  0.00           H  
ATOM   1002 1HZ  LYS A  61      15.244  10.993   4.908  1.00  0.00           H  
ATOM   1003 2HZ  LYS A  61      13.811  11.810   4.880  1.00  0.00           H  
ATOM   1004 3HZ  LYS A  61      13.820  10.160   4.892  1.00  0.00           H  
ATOM   1005  N   ASP A  62      10.867   6.783   3.880  1.00  0.00           N  
ATOM   1006  CA  ASP A  62      10.840   6.335   5.276  1.00  0.00           C  
ATOM   1007  C   ASP A  62       9.452   5.833   5.680  1.00  0.00           C  
ATOM   1008  O   ASP A  62       8.975   6.115   6.780  1.00  0.00           O  
ATOM   1009  CB  ASP A  62      11.267   7.470   6.210  1.00  0.00           C  
ATOM   1010  CG  ASP A  62      12.691   7.944   5.953  1.00  0.00           C  
ATOM   1011  OD1 ASP A  62      13.536   7.117   5.707  1.00  0.00           O  
ATOM   1012  OD2 ASP A  62      12.920   9.129   6.006  1.00  0.00           O  
ATOM   1013  H   ASP A  62      11.559   6.396   3.253  1.00  0.00           H  
ATOM   1014  HA  ASP A  62      11.535   5.501   5.378  1.00  0.00           H  
ATOM   1015 1HB  ASP A  62      10.590   8.316   6.087  1.00  0.00           H  
ATOM   1016 2HB  ASP A  62      11.191   7.138   7.245  1.00  0.00           H  
ATOM   1017  N   ALA A  63       8.820   5.089   4.774  1.00  0.00           N  
ATOM   1018  CA  ALA A  63       7.514   4.476   5.004  1.00  0.00           C  
ATOM   1019  C   ALA A  63       7.518   3.280   5.954  1.00  0.00           C  
ATOM   1020  O   ALA A  63       8.449   2.473   5.947  1.00  0.00           O  
ATOM   1021  CB  ALA A  63       6.916   4.058   3.668  1.00  0.00           C  
ATOM   1022  H   ALA A  63       9.279   4.949   3.886  1.00  0.00           H  
ATOM   1023  HA  ALA A  63       6.870   5.219   5.476  1.00  0.00           H  
ATOM   1024 1HB  ALA A  63       5.926   3.630   3.832  1.00  0.00           H  
ATOM   1025 2HB  ALA A  63       6.831   4.930   3.019  1.00  0.00           H  
ATOM   1026 3HB  ALA A  63       7.559   3.316   3.198  1.00  0.00           H  
ATOM   1027  N   GLN A  64       6.458   3.183   6.770  1.00  0.00           N  
ATOM   1028  CA  GLN A  64       6.177   2.038   7.642  1.00  0.00           C  
ATOM   1029  C   GLN A  64       4.680   1.938   7.984  1.00  0.00           C  
ATOM   1030  O   GLN A  64       4.030   2.944   8.266  1.00  0.00           O  
ATOM   1031  CB  GLN A  64       7.002   2.137   8.928  1.00  0.00           C  
ATOM   1032  CG  GLN A  64       6.841   0.951   9.864  1.00  0.00           C  
ATOM   1033  CD  GLN A  64       7.788   1.014  11.047  1.00  0.00           C  
ATOM   1034  OE1 GLN A  64       8.221   2.095  11.456  1.00  0.00           O  
ATOM   1035  NE2 GLN A  64       8.115  -0.146  11.604  1.00  0.00           N  
ATOM   1036  H   GLN A  64       5.821   3.967   6.767  1.00  0.00           H  
ATOM   1037  HA  GLN A  64       6.454   1.129   7.107  1.00  0.00           H  
ATOM   1038 1HB  GLN A  64       8.059   2.225   8.677  1.00  0.00           H  
ATOM   1039 2HB  GLN A  64       6.719   3.037   9.474  1.00  0.00           H  
ATOM   1040 1HG  GLN A  64       5.819   0.938  10.244  1.00  0.00           H  
ATOM   1041 2HG  GLN A  64       7.045   0.034   9.311  1.00  0.00           H  
ATOM   1042 1HE2 GLN A  64       8.737  -0.167  12.389  1.00  0.00           H  
ATOM   1043 2HE2 GLN A  64       7.741  -0.999  11.241  1.00  0.00           H  
ATOM   1044  N   ARG A  65       4.136   0.713   7.956  1.00  0.00           N  
ATOM   1045  CA  ARG A  65       2.756   0.417   8.366  1.00  0.00           C  
ATOM   1046  C   ARG A  65       2.678  -0.763   9.344  1.00  0.00           C  
ATOM   1047  O   ARG A  65       3.580  -1.600   9.398  1.00  0.00           O  
ATOM   1048  CB  ARG A  65       1.897   0.110   7.148  1.00  0.00           C  
ATOM   1049  CG  ARG A  65       1.786  -1.366   6.800  1.00  0.00           C  
ATOM   1050  CD  ARG A  65       2.885  -1.803   5.901  1.00  0.00           C  
ATOM   1051  NE  ARG A  65       3.043  -0.909   4.765  1.00  0.00           N  
ATOM   1052  CZ  ARG A  65       2.165  -0.801   3.748  1.00  0.00           C  
ATOM   1053  NH1 ARG A  65       1.075  -1.535   3.741  1.00  0.00           N  
ATOM   1054  NH2 ARG A  65       2.401   0.042   2.759  1.00  0.00           N  
ATOM   1055  H   ARG A  65       4.726  -0.041   7.632  1.00  0.00           H  
ATOM   1056  HA  ARG A  65       2.349   1.295   8.869  1.00  0.00           H  
ATOM   1057 1HB  ARG A  65       0.889   0.487   7.310  1.00  0.00           H  
ATOM   1058 2HB  ARG A  65       2.304   0.624   6.277  1.00  0.00           H  
ATOM   1059 1HG  ARG A  65       1.833  -1.960   7.713  1.00  0.00           H  
ATOM   1060 2HG  ARG A  65       0.836  -1.550   6.296  1.00  0.00           H  
ATOM   1061 1HD  ARG A  65       3.823  -1.819   6.455  1.00  0.00           H  
ATOM   1062 2HD  ARG A  65       2.669  -2.801   5.522  1.00  0.00           H  
ATOM   1063  HE  ARG A  65       3.870  -0.328   4.735  1.00  0.00           H  
ATOM   1064 1HH1 ARG A  65       0.895  -2.180   4.497  1.00  0.00           H  
ATOM   1065 2HH1 ARG A  65       0.417  -1.454   2.979  1.00  0.00           H  
ATOM   1066 1HH2 ARG A  65       3.239   0.607   2.764  1.00  0.00           H  
ATOM   1067 2HH2 ARG A  65       1.743   0.123   1.997  1.00  0.00           H  
ATOM   1068  N   GLU A  66       1.595  -0.828  10.119  1.00  0.00           N  
ATOM   1069  CA  GLU A  66       1.310  -1.950  11.013  1.00  0.00           C  
ATOM   1070  C   GLU A  66      -0.166  -2.351  11.016  1.00  0.00           C  
ATOM   1071  O   GLU A  66      -1.037  -1.553  10.667  1.00  0.00           O  
ATOM   1072  CB  GLU A  66       1.746  -1.604  12.438  1.00  0.00           C  
ATOM   1073  CG  GLU A  66       0.948  -0.481  13.085  1.00  0.00           C  
ATOM   1074  CD  GLU A  66       1.438  -0.133  14.463  1.00  0.00           C  
ATOM   1075  OE1 GLU A  66       2.574  -0.417  14.758  1.00  0.00           O  
ATOM   1076  OE2 GLU A  66       0.675   0.417  15.222  1.00  0.00           O  
ATOM   1077  H   GLU A  66       0.947  -0.055  10.077  1.00  0.00           H  
ATOM   1078  HA  GLU A  66       1.868  -2.817  10.659  1.00  0.00           H  
ATOM   1079 1HB  GLU A  66       1.655  -2.487  13.072  1.00  0.00           H  
ATOM   1080 2HB  GLU A  66       2.796  -1.310  12.436  1.00  0.00           H  
ATOM   1081 1HG  GLU A  66       1.012   0.406  12.455  1.00  0.00           H  
ATOM   1082 2HG  GLU A  66      -0.098  -0.778  13.140  1.00  0.00           H  
ATOM   1083  N   ILE A  67      -0.465  -3.594  11.412  1.00  0.00           N  
ATOM   1084  CA  ILE A  67      -1.864  -4.039  11.412  1.00  0.00           C  
ATOM   1085  C   ILE A  67      -2.540  -3.558  12.678  1.00  0.00           C  
ATOM   1086  O   ILE A  67      -2.017  -3.735  13.779  1.00  0.00           O  
ATOM   1087  CB  ILE A  67      -1.974  -5.572  11.314  1.00  0.00           C  
ATOM   1088  CG1 ILE A  67      -1.415  -6.063   9.976  1.00  0.00           C  
ATOM   1089  CG2 ILE A  67      -3.419  -6.013  11.484  1.00  0.00           C  
ATOM   1090  CD1 ILE A  67      -1.278  -7.566   9.886  1.00  0.00           C  
ATOM   1091  H   ILE A  67       0.256  -4.236  11.713  1.00  0.00           H  
ATOM   1092  HA  ILE A  67      -2.360  -3.595  10.550  1.00  0.00           H  
ATOM   1093  HB  ILE A  67      -1.369  -6.031  12.095  1.00  0.00           H  
ATOM   1094 1HG1 ILE A  67      -2.063  -5.730   9.166  1.00  0.00           H  
ATOM   1095 2HG1 ILE A  67      -0.432  -5.622   9.808  1.00  0.00           H  
ATOM   1096 1HG2 ILE A  67      -3.479  -7.099  11.412  1.00  0.00           H  
ATOM   1097 2HG2 ILE A  67      -3.784  -5.694  12.460  1.00  0.00           H  
ATOM   1098 3HG2 ILE A  67      -4.032  -5.563  10.703  1.00  0.00           H  
ATOM   1099 1HD1 ILE A  67      -0.875  -7.837   8.909  1.00  0.00           H  
ATOM   1100 2HD1 ILE A  67      -0.603  -7.918  10.667  1.00  0.00           H  
ATOM   1101 3HD1 ILE A  67      -2.256  -8.028  10.015  1.00  0.00           H  
ATOM   1102  N   LYS A  68      -3.711  -2.945  12.521  1.00  0.00           N  
ATOM   1103  CA  LYS A  68      -4.522  -2.560  13.661  1.00  0.00           C  
ATOM   1104  C   LYS A  68      -5.566  -3.628  13.991  1.00  0.00           C  
ATOM   1105  O   LYS A  68      -5.931  -3.815  15.151  1.00  0.00           O  
ATOM   1106  CB  LYS A  68      -5.205  -1.218  13.396  1.00  0.00           C  
ATOM   1107  CG  LYS A  68      -4.247  -0.073  13.097  1.00  0.00           C  
ATOM   1108  CD  LYS A  68      -3.360   0.232  14.296  1.00  0.00           C  
ATOM   1109  CE  LYS A  68      -2.580   1.523  14.094  1.00  0.00           C  
ATOM   1110  NZ  LYS A  68      -1.654   1.796  15.226  1.00  0.00           N  
ATOM   1111  H   LYS A  68      -4.045  -2.743  11.589  1.00  0.00           H  
ATOM   1112  HA  LYS A  68      -3.865  -2.463  14.526  1.00  0.00           H  
ATOM   1113 1HB  LYS A  68      -5.883  -1.316  12.547  1.00  0.00           H  
ATOM   1114 2HB  LYS A  68      -5.804  -0.936  14.262  1.00  0.00           H  
ATOM   1115 1HG  LYS A  68      -3.617  -0.337  12.248  1.00  0.00           H  
ATOM   1116 2HG  LYS A  68      -4.816   0.821  12.841  1.00  0.00           H  
ATOM   1117 1HD  LYS A  68      -3.977   0.326  15.190  1.00  0.00           H  
ATOM   1118 2HD  LYS A  68      -2.657  -0.587  14.445  1.00  0.00           H  
ATOM   1119 1HE  LYS A  68      -2.000   1.457  13.175  1.00  0.00           H  
ATOM   1120 2HE  LYS A  68      -3.274   2.357  14.000  1.00  0.00           H  
ATOM   1121 1HZ  LYS A  68      -1.157   2.659  15.055  1.00  0.00           H  
ATOM   1122 2HZ  LYS A  68      -2.184   1.878  16.083  1.00  0.00           H  
ATOM   1123 3HZ  LYS A  68      -0.992   1.038  15.312  1.00  0.00           H  
ATOM   1124  N   SER A  69      -6.058  -4.341  12.971  1.00  0.00           N  
ATOM   1125  CA  SER A  69      -6.963  -5.465  13.247  1.00  0.00           C  
ATOM   1126  C   SER A  69      -6.914  -6.546  12.177  1.00  0.00           C  
ATOM   1127  O   SER A  69      -6.598  -6.272  11.019  1.00  0.00           O  
ATOM   1128  CB  SER A  69      -8.387  -4.959  13.379  1.00  0.00           C  
ATOM   1129  OG  SER A  69      -8.860  -4.470  12.154  1.00  0.00           O  
ATOM   1130  H   SER A  69      -5.821  -4.124  12.014  1.00  0.00           H  
ATOM   1131  HA  SER A  69      -6.650  -5.931  14.182  1.00  0.00           H  
ATOM   1132 1HB  SER A  69      -9.030  -5.768  13.724  1.00  0.00           H  
ATOM   1133 2HB  SER A  69      -8.424  -4.169  14.128  1.00  0.00           H  
ATOM   1134  HG  SER A  69      -9.819  -4.491  12.214  1.00  0.00           H  
ATOM   1135  N   LEU A  70      -7.229  -7.779  12.579  1.00  0.00           N  
ATOM   1136  CA  LEU A  70      -7.195  -8.965  11.709  1.00  0.00           C  
ATOM   1137  C   LEU A  70      -8.321  -9.936  12.092  1.00  0.00           C  
ATOM   1138  O   LEU A  70      -8.436 -10.344  13.248  1.00  0.00           O  
ATOM   1139  CB  LEU A  70      -5.837  -9.670  11.815  1.00  0.00           C  
ATOM   1140  CG  LEU A  70      -5.619 -10.842  10.849  1.00  0.00           C  
ATOM   1141  CD1 LEU A  70      -4.139 -10.954  10.511  1.00  0.00           C  
ATOM   1142  CD2 LEU A  70      -6.134 -12.125  11.484  1.00  0.00           C  
ATOM   1143  H   LEU A  70      -7.506  -7.886  13.546  1.00  0.00           H  
ATOM   1144  HA  LEU A  70      -7.357  -8.636  10.683  1.00  0.00           H  
ATOM   1145 1HB  LEU A  70      -5.051  -8.939  11.631  1.00  0.00           H  
ATOM   1146 2HB  LEU A  70      -5.721 -10.050  12.830  1.00  0.00           H  
ATOM   1147  HG  LEU A  70      -6.160 -10.654   9.921  1.00  0.00           H  
ATOM   1148 1HD1 LEU A  70      -3.984 -11.787   9.825  1.00  0.00           H  
ATOM   1149 2HD1 LEU A  70      -3.802 -10.030  10.041  1.00  0.00           H  
ATOM   1150 3HD1 LEU A  70      -3.569 -11.126  11.424  1.00  0.00           H  
ATOM   1151 1HD2 LEU A  70      -5.980 -12.958  10.798  1.00  0.00           H  
ATOM   1152 2HD2 LEU A  70      -5.593 -12.315  12.412  1.00  0.00           H  
ATOM   1153 3HD2 LEU A  70      -7.198 -12.024  11.699  1.00  0.00           H  
ATOM   1154  N   GLU A  71      -9.150 -10.308  11.120  1.00  0.00           N  
ATOM   1155  CA  GLU A  71     -10.218 -11.281  11.328  1.00  0.00           C  
ATOM   1156  C   GLU A  71     -10.250 -12.379  10.276  1.00  0.00           C  
ATOM   1157  O   GLU A  71     -10.246 -12.103   9.077  1.00  0.00           O  
ATOM   1158  CB  GLU A  71     -11.572 -10.569  11.353  1.00  0.00           C  
ATOM   1159  CG  GLU A  71     -12.760 -11.485  11.611  1.00  0.00           C  
ATOM   1160  CD  GLU A  71     -14.069 -10.747  11.653  1.00  0.00           C  
ATOM   1161  OE1 GLU A  71     -14.059  -9.549  11.507  1.00  0.00           O  
ATOM   1162  OE2 GLU A  71     -15.081 -11.384  11.830  1.00  0.00           O  
ATOM   1163  H   GLU A  71      -9.030  -9.896  10.205  1.00  0.00           H  
ATOM   1164  HA  GLU A  71     -10.047 -11.774  12.285  1.00  0.00           H  
ATOM   1165 1HB  GLU A  71     -11.566  -9.802  12.128  1.00  0.00           H  
ATOM   1166 2HB  GLU A  71     -11.737 -10.068  10.399  1.00  0.00           H  
ATOM   1167 1HG  GLU A  71     -12.804 -12.236  10.823  1.00  0.00           H  
ATOM   1168 2HG  GLU A  71     -12.608 -12.000  12.559  1.00  0.00           H  
ATOM   1169  N   VAL A  72     -10.281 -13.639  10.707  1.00  0.00           N  
ATOM   1170  CA  VAL A  72     -10.341 -14.749   9.749  1.00  0.00           C  
ATOM   1171  C   VAL A  72     -11.639 -15.543   9.793  1.00  0.00           C  
ATOM   1172  O   VAL A  72     -12.055 -16.012  10.852  1.00  0.00           O  
ATOM   1173  CB  VAL A  72      -9.170 -15.716  10.005  1.00  0.00           C  
ATOM   1174  CG1 VAL A  72      -9.242 -16.903   9.055  1.00  0.00           C  
ATOM   1175  CG2 VAL A  72      -7.847 -14.981   9.849  1.00  0.00           C  
ATOM   1176  H   VAL A  72     -10.264 -13.843  11.696  1.00  0.00           H  
ATOM   1177  HA  VAL A  72     -10.275 -14.332   8.743  1.00  0.00           H  
ATOM   1178  HB  VAL A  72      -9.250 -16.111  11.018  1.00  0.00           H  
ATOM   1179 1HG1 VAL A  72      -8.407 -17.576   9.249  1.00  0.00           H  
ATOM   1180 2HG1 VAL A  72     -10.180 -17.435   9.208  1.00  0.00           H  
ATOM   1181 3HG1 VAL A  72      -9.189 -16.548   8.025  1.00  0.00           H  
ATOM   1182 1HG2 VAL A  72      -7.024 -15.671  10.032  1.00  0.00           H  
ATOM   1183 2HG2 VAL A  72      -7.769 -14.582   8.838  1.00  0.00           H  
ATOM   1184 3HG2 VAL A  72      -7.800 -14.162  10.567  1.00  0.00           H  
ATOM   1185  N   ARG A  73     -12.256 -15.677   8.628  1.00  0.00           N  
ATOM   1186  CA  ARG A  73     -13.490 -16.417   8.444  1.00  0.00           C  
ATOM   1187  C   ARG A  73     -13.279 -17.491   7.374  1.00  0.00           C  
ATOM   1188  O   ARG A  73     -13.450 -17.237   6.182  1.00  0.00           O  
ATOM   1189  CB  ARG A  73     -14.625 -15.491   8.034  1.00  0.00           C  
ATOM   1190  CG  ARG A  73     -14.972 -14.416   9.052  1.00  0.00           C  
ATOM   1191  CD  ARG A  73     -16.124 -13.590   8.606  1.00  0.00           C  
ATOM   1192  NE  ARG A  73     -16.408 -12.509   9.538  1.00  0.00           N  
ATOM   1193  CZ  ARG A  73     -17.454 -11.667   9.436  1.00  0.00           C  
ATOM   1194  NH1 ARG A  73     -18.306 -11.793   8.442  1.00  0.00           N  
ATOM   1195  NH2 ARG A  73     -17.626 -10.714  10.335  1.00  0.00           N  
ATOM   1196  H   ARG A  73     -11.826 -15.229   7.830  1.00  0.00           H  
ATOM   1197  HA  ARG A  73     -13.739 -16.902   9.388  1.00  0.00           H  
ATOM   1198 1HB  ARG A  73     -14.367 -14.991   7.101  1.00  0.00           H  
ATOM   1199 2HB  ARG A  73     -15.525 -16.076   7.853  1.00  0.00           H  
ATOM   1200 1HG  ARG A  73     -15.233 -14.884  10.001  1.00  0.00           H  
ATOM   1201 2HG  ARG A  73     -14.113 -13.758   9.194  1.00  0.00           H  
ATOM   1202 1HD  ARG A  73     -15.903 -13.152   7.633  1.00  0.00           H  
ATOM   1203 2HD  ARG A  73     -17.012 -14.216   8.530  1.00  0.00           H  
ATOM   1204  HE  ARG A  73     -15.776 -12.381  10.315  1.00  0.00           H  
ATOM   1205 1HH1 ARG A  73     -18.174 -12.521   7.754  1.00  0.00           H  
ATOM   1206 2HH1 ARG A  73     -19.090 -11.163   8.366  1.00  0.00           H  
ATOM   1207 1HH2 ARG A  73     -16.972 -10.618  11.100  1.00  0.00           H  
ATOM   1208 2HH2 ARG A  73     -18.410 -10.084  10.259  1.00  0.00           H  
ATOM   1209  N   GLY A  74     -12.906 -18.703   7.772  1.00  0.00           N  
ATOM   1210  CA  GLY A  74     -12.517 -19.700   6.768  1.00  0.00           C  
ATOM   1211  C   GLY A  74     -11.275 -19.235   5.964  1.00  0.00           C  
ATOM   1212  O   GLY A  74     -10.237 -18.909   6.541  1.00  0.00           O  
ATOM   1213  H   GLY A  74     -12.882 -18.956   8.750  1.00  0.00           H  
ATOM   1214 1HA  GLY A  74     -12.301 -20.649   7.261  1.00  0.00           H  
ATOM   1215 2HA  GLY A  74     -13.349 -19.874   6.087  1.00  0.00           H  
ATOM   1216  N   ASP A  75     -11.378 -19.203   4.627  1.00  0.00           N  
ATOM   1217  CA  ASP A  75     -10.274 -18.821   3.740  1.00  0.00           C  
ATOM   1218  C   ASP A  75     -10.302 -17.338   3.352  1.00  0.00           C  
ATOM   1219  O   ASP A  75      -9.556 -16.902   2.474  1.00  0.00           O  
ATOM   1220  CB  ASP A  75     -10.303 -19.677   2.471  1.00  0.00           C  
ATOM   1221  CG  ASP A  75      -9.932 -21.131   2.729  1.00  0.00           C  
ATOM   1222  OD1 ASP A  75      -9.157 -21.377   3.623  1.00  0.00           O  
ATOM   1223  OD2 ASP A  75     -10.426 -21.982   2.028  1.00  0.00           O  
ATOM   1224  H   ASP A  75     -12.268 -19.458   4.224  1.00  0.00           H  
ATOM   1225  HA  ASP A  75      -9.338 -18.987   4.274  1.00  0.00           H  
ATOM   1226 1HB  ASP A  75     -11.301 -19.644   2.033  1.00  0.00           H  
ATOM   1227 2HB  ASP A  75      -9.609 -19.264   1.738  1.00  0.00           H  
ATOM   1228  N   THR A  76     -11.164 -16.555   4.004  1.00  0.00           N  
ATOM   1229  CA  THR A  76     -11.188 -15.110   3.803  1.00  0.00           C  
ATOM   1230  C   THR A  76     -10.807 -14.335   5.057  1.00  0.00           C  
ATOM   1231  O   THR A  76     -11.347 -14.579   6.137  1.00  0.00           O  
ATOM   1232  CB  THR A  76     -12.579 -14.651   3.326  1.00  0.00           C  
ATOM   1233  OG1 THR A  76     -12.888 -15.275   2.074  1.00  0.00           O  
ATOM   1234  CG2 THR A  76     -12.612 -13.139   3.157  1.00  0.00           C  
ATOM   1235  H   THR A  76     -11.816 -16.973   4.654  1.00  0.00           H  
ATOM   1236  HA  THR A  76     -10.451 -14.861   3.040  1.00  0.00           H  
ATOM   1237  HB  THR A  76     -13.330 -14.945   4.059  1.00  0.00           H  
ATOM   1238  HG1 THR A  76     -12.767 -14.642   1.362  1.00  0.00           H  
ATOM   1239 1HG2 THR A  76     -13.602 -12.833   2.820  1.00  0.00           H  
ATOM   1240 2HG2 THR A  76     -12.389 -12.661   4.110  1.00  0.00           H  
ATOM   1241 3HG2 THR A  76     -11.870 -12.840   2.418  1.00  0.00           H  
ATOM   1242  N   VAL A  77      -9.869 -13.407   4.864  1.00  0.00           N  
ATOM   1243  CA  VAL A  77      -9.340 -12.631   5.971  1.00  0.00           C  
ATOM   1244  C   VAL A  77      -9.453 -11.138   5.732  1.00  0.00           C  
ATOM   1245  O   VAL A  77      -9.162 -10.650   4.639  1.00  0.00           O  
ATOM   1246  CB  VAL A  77      -7.862 -12.993   6.209  1.00  0.00           C  
ATOM   1247  CG1 VAL A  77      -7.038 -12.718   4.961  1.00  0.00           C  
ATOM   1248  CG2 VAL A  77      -7.322 -12.209   7.396  1.00  0.00           C  
ATOM   1249  H   VAL A  77      -9.515 -13.240   3.933  1.00  0.00           H  
ATOM   1250  HA  VAL A  77      -9.929 -12.860   6.858  1.00  0.00           H  
ATOM   1251  HB  VAL A  77      -7.788 -14.061   6.414  1.00  0.00           H  
ATOM   1252 1HG1 VAL A  77      -5.996 -12.979   5.147  1.00  0.00           H  
ATOM   1253 2HG1 VAL A  77      -7.420 -13.316   4.134  1.00  0.00           H  
ATOM   1254 3HG1 VAL A  77      -7.106 -11.660   4.706  1.00  0.00           H  
ATOM   1255 1HG2 VAL A  77      -6.277 -12.471   7.559  1.00  0.00           H  
ATOM   1256 2HG2 VAL A  77      -7.402 -11.141   7.193  1.00  0.00           H  
ATOM   1257 3HG2 VAL A  77      -7.901 -12.453   8.287  1.00  0.00           H  
ATOM   1258  N   GLU A  78      -9.875 -10.419   6.754  1.00  0.00           N  
ATOM   1259  CA  GLU A  78      -9.958  -8.980   6.600  1.00  0.00           C  
ATOM   1260  C   GLU A  78      -8.919  -8.303   7.462  1.00  0.00           C  
ATOM   1261  O   GLU A  78      -8.780  -8.614   8.645  1.00  0.00           O  
ATOM   1262  CB  GLU A  78     -11.355  -8.476   6.969  1.00  0.00           C  
ATOM   1263  CG  GLU A  78     -11.540  -6.972   6.817  1.00  0.00           C  
ATOM   1264  CD  GLU A  78     -12.958  -6.530   7.055  1.00  0.00           C  
ATOM   1265  OE1 GLU A  78     -13.852  -7.178   6.562  1.00  0.00           O  
ATOM   1266  OE2 GLU A  78     -13.146  -5.546   7.728  1.00  0.00           O  
ATOM   1267  H   GLU A  78     -10.141 -10.835   7.635  1.00  0.00           H  
ATOM   1268  HA  GLU A  78      -9.754  -8.739   5.557  1.00  0.00           H  
ATOM   1269 1HB  GLU A  78     -12.098  -8.969   6.342  1.00  0.00           H  
ATOM   1270 2HB  GLU A  78     -11.575  -8.737   8.003  1.00  0.00           H  
ATOM   1271 1HG  GLU A  78     -10.889  -6.462   7.528  1.00  0.00           H  
ATOM   1272 2HG  GLU A  78     -11.237  -6.680   5.813  1.00  0.00           H  
ATOM   1273  N   VAL A  79      -8.190  -7.375   6.861  1.00  0.00           N  
ATOM   1274  CA  VAL A  79      -7.113  -6.740   7.601  1.00  0.00           C  
ATOM   1275  C   VAL A  79      -7.151  -5.240   7.484  1.00  0.00           C  
ATOM   1276  O   VAL A  79      -7.371  -4.697   6.403  1.00  0.00           O  
ATOM   1277  CB  VAL A  79      -5.749  -7.245   7.094  1.00  0.00           C  
ATOM   1278  CG1 VAL A  79      -4.619  -6.639   7.913  1.00  0.00           C  
ATOM   1279  CG2 VAL A  79      -5.704  -8.764   7.155  1.00  0.00           C  
ATOM   1280  H   VAL A  79      -8.362  -7.097   5.905  1.00  0.00           H  
ATOM   1281  HA  VAL A  79      -7.234  -6.987   8.655  1.00  0.00           H  
ATOM   1282  HB  VAL A  79      -5.610  -6.917   6.064  1.00  0.00           H  
ATOM   1283 1HG1 VAL A  79      -3.662  -7.007   7.542  1.00  0.00           H  
ATOM   1284 2HG1 VAL A  79      -4.648  -5.553   7.826  1.00  0.00           H  
ATOM   1285 3HG1 VAL A  79      -4.734  -6.924   8.959  1.00  0.00           H  
ATOM   1286 1HG2 VAL A  79      -4.738  -9.115   6.795  1.00  0.00           H  
ATOM   1287 2HG2 VAL A  79      -5.849  -9.092   8.184  1.00  0.00           H  
ATOM   1288 3HG2 VAL A  79      -6.496  -9.177   6.528  1.00  0.00           H  
ATOM   1289  N   HIS A  80      -6.934  -4.583   8.615  1.00  0.00           N  
ATOM   1290  CA  HIS A  80      -6.884  -3.143   8.659  1.00  0.00           C  
ATOM   1291  C   HIS A  80      -5.533  -2.725   9.172  1.00  0.00           C  
ATOM   1292  O   HIS A  80      -5.068  -3.220  10.199  1.00  0.00           O  
ATOM   1293  CB  HIS A  80      -7.991  -2.570   9.550  1.00  0.00           C  
ATOM   1294  CG  HIS A  80      -9.373  -2.893   9.074  1.00  0.00           C  
ATOM   1295  ND1 HIS A  80     -10.155  -1.986   8.390  1.00  0.00           N  
ATOM   1296  CD2 HIS A  80     -10.113  -4.022   9.183  1.00  0.00           C  
ATOM   1297  CE1 HIS A  80     -11.318  -2.544   8.099  1.00  0.00           C  
ATOM   1298  NE2 HIS A  80     -11.317  -3.778   8.569  1.00  0.00           N  
ATOM   1299  H   HIS A  80      -6.800  -5.106   9.468  1.00  0.00           H  
ATOM   1300  HA  HIS A  80      -7.018  -2.768   7.644  1.00  0.00           H  
ATOM   1301 1HB  HIS A  80      -7.880  -2.957  10.563  1.00  0.00           H  
ATOM   1302 2HB  HIS A  80      -7.893  -1.486   9.601  1.00  0.00           H  
ATOM   1303  HD2 HIS A  80      -9.810  -4.950   9.669  1.00  0.00           H  
ATOM   1304  HE1 HIS A  80     -12.137  -2.067   7.562  1.00  0.00           H  
ATOM   1305  HE2 HIS A  80     -12.076  -4.440   8.493  1.00  0.00           H  
ATOM   1306  N   VAL A  81      -4.938  -1.815   8.433  1.00  0.00           N  
ATOM   1307  CA  VAL A  81      -3.606  -1.283   8.643  1.00  0.00           C  
ATOM   1308  C   VAL A  81      -3.585   0.251   8.681  1.00  0.00           C  
ATOM   1309  O   VAL A  81      -4.528   0.906   8.238  1.00  0.00           O  
ATOM   1310  CB  VAL A  81      -2.669  -1.779   7.526  1.00  0.00           C  
ATOM   1311  CG1 VAL A  81      -2.570  -3.297   7.550  1.00  0.00           C  
ATOM   1312  CG2 VAL A  81      -3.171  -1.292   6.175  1.00  0.00           C  
ATOM   1313  H   VAL A  81      -5.488  -1.474   7.658  1.00  0.00           H  
ATOM   1314  HA  VAL A  81      -3.253  -1.629   9.615  1.00  0.00           H  
ATOM   1315  HB  VAL A  81      -1.667  -1.389   7.705  1.00  0.00           H  
ATOM   1316 1HG1 VAL A  81      -1.903  -3.631   6.754  1.00  0.00           H  
ATOM   1317 2HG1 VAL A  81      -2.175  -3.621   8.512  1.00  0.00           H  
ATOM   1318 3HG1 VAL A  81      -3.559  -3.729   7.398  1.00  0.00           H  
ATOM   1319 1HG2 VAL A  81      -2.503  -1.646   5.390  1.00  0.00           H  
ATOM   1320 2HG2 VAL A  81      -4.175  -1.678   5.999  1.00  0.00           H  
ATOM   1321 3HG2 VAL A  81      -3.194  -0.203   6.167  1.00  0.00           H  
ATOM   1322  N   GLN A  82      -2.493   0.791   9.217  1.00  0.00           N  
ATOM   1323  CA  GLN A  82      -2.250   2.221   9.114  1.00  0.00           C  
ATOM   1324  C   GLN A  82      -0.849   2.431   8.592  1.00  0.00           C  
ATOM   1325  O   GLN A  82       0.105   1.828   9.085  1.00  0.00           O  
ATOM   1326  CB  GLN A  82      -2.429   2.915  10.467  1.00  0.00           C  
ATOM   1327  CG  GLN A  82      -2.223   4.420  10.426  1.00  0.00           C  
ATOM   1328  CD  GLN A  82      -2.558   5.086  11.747  1.00  0.00           C  
ATOM   1329  OE1 GLN A  82      -1.708   5.197  12.634  1.00  0.00           O  
ATOM   1330  NE2 GLN A  82      -3.801   5.533  11.885  1.00  0.00           N  
ATOM   1331  H   GLN A  82      -1.822   0.211   9.699  1.00  0.00           H  
ATOM   1332  HA  GLN A  82      -2.970   2.637   8.410  1.00  0.00           H  
ATOM   1333 1HB  GLN A  82      -3.433   2.723  10.845  1.00  0.00           H  
ATOM   1334 2HB  GLN A  82      -1.722   2.500  11.186  1.00  0.00           H  
ATOM   1335 1HG  GLN A  82      -1.179   4.627  10.193  1.00  0.00           H  
ATOM   1336 2HG  GLN A  82      -2.869   4.844   9.657  1.00  0.00           H  
ATOM   1337 1HE2 GLN A  82      -4.080   5.980  12.735  1.00  0.00           H  
ATOM   1338 2HE2 GLN A  82      -4.458   5.422  11.140  1.00  0.00           H  
ATOM   1339  N   LEU A  83      -0.728   3.283   7.595  1.00  0.00           N  
ATOM   1340  CA  LEU A  83       0.563   3.598   7.022  1.00  0.00           C  
ATOM   1341  C   LEU A  83       0.976   5.040   7.296  1.00  0.00           C  
ATOM   1342  O   LEU A  83       0.159   5.956   7.209  1.00  0.00           O  
ATOM   1343  CB  LEU A  83       0.534   3.348   5.509  1.00  0.00           C  
ATOM   1344  CG  LEU A  83       1.706   3.938   4.715  1.00  0.00           C  
ATOM   1345  CD1 LEU A  83       2.983   3.182   5.056  1.00  0.00           C  
ATOM   1346  CD2 LEU A  83       1.404   3.854   3.226  1.00  0.00           C  
ATOM   1347  H   LEU A  83      -1.554   3.729   7.222  1.00  0.00           H  
ATOM   1348  HA  LEU A  83       1.308   2.955   7.491  1.00  0.00           H  
ATOM   1349 1HB  LEU A  83       0.524   2.273   5.335  1.00  0.00           H  
ATOM   1350 2HB  LEU A  83      -0.386   3.769   5.105  1.00  0.00           H  
ATOM   1351  HG  LEU A  83       1.850   4.981   4.998  1.00  0.00           H  
ATOM   1352 1HD1 LEU A  83       3.816   3.601   4.492  1.00  0.00           H  
ATOM   1353 2HD1 LEU A  83       3.186   3.274   6.124  1.00  0.00           H  
ATOM   1354 3HD1 LEU A  83       2.864   2.130   4.799  1.00  0.00           H  
ATOM   1355 1HD2 LEU A  83       2.237   4.274   2.661  1.00  0.00           H  
ATOM   1356 2HD2 LEU A  83       1.261   2.812   2.941  1.00  0.00           H  
ATOM   1357 3HD2 LEU A  83       0.496   4.417   3.007  1.00  0.00           H  
ATOM   1358  N   HIS A  84       2.243   5.221   7.624  1.00  0.00           N  
ATOM   1359  CA  HIS A  84       2.833   6.545   7.778  1.00  0.00           C  
ATOM   1360  C   HIS A  84       3.970   6.725   6.779  1.00  0.00           C  
ATOM   1361  O   HIS A  84       4.794   5.829   6.593  1.00  0.00           O  
ATOM   1362  CB  HIS A  84       3.349   6.755   9.205  1.00  0.00           C  
ATOM   1363  CG  HIS A  84       2.277   6.694  10.248  1.00  0.00           C  
ATOM   1364  ND1 HIS A  84       1.690   7.824  10.777  1.00  0.00           N  
ATOM   1365  CD2 HIS A  84       1.686   5.641  10.859  1.00  0.00           C  
ATOM   1366  CE1 HIS A  84       0.782   7.468  11.670  1.00  0.00           C  
ATOM   1367  NE2 HIS A  84       0.761   6.149  11.738  1.00  0.00           N  
ATOM   1368  H   HIS A  84       2.820   4.406   7.772  1.00  0.00           H  
ATOM   1369  HA  HIS A  84       2.063   7.285   7.565  1.00  0.00           H  
ATOM   1370 1HB  HIS A  84       4.095   5.994   9.438  1.00  0.00           H  
ATOM   1371 2HB  HIS A  84       3.839   7.726   9.275  1.00  0.00           H  
ATOM   1372  HD2 HIS A  84       1.904   4.587  10.687  1.00  0.00           H  
ATOM   1373  HE1 HIS A  84       0.158   8.146  12.251  1.00  0.00           H  
ATOM   1374  HE2 HIS A  84       0.164   5.598  12.338  1.00  0.00           H  
ATOM   1375  N   ALA A  85       4.033   7.880   6.123  1.00  0.00           N  
ATOM   1376  CA  ALA A  85       5.130   8.083   5.167  1.00  0.00           C  
ATOM   1377  C   ALA A  85       5.455   9.549   4.969  1.00  0.00           C  
ATOM   1378  O   ALA A  85       4.635  10.421   5.259  1.00  0.00           O  
ATOM   1379  CB  ALA A  85       4.790   7.446   3.827  1.00  0.00           C  
ATOM   1380  H   ALA A  85       3.356   8.617   6.260  1.00  0.00           H  
ATOM   1381  HA  ALA A  85       6.022   7.604   5.567  1.00  0.00           H  
ATOM   1382 1HB  ALA A  85       5.612   7.606   3.129  1.00  0.00           H  
ATOM   1383 2HB  ALA A  85       4.632   6.377   3.963  1.00  0.00           H  
ATOM   1384 3HB  ALA A  85       3.884   7.900   3.429  1.00  0.00           H  
ATOM   1385  N   THR A  86       6.661   9.807   4.473  1.00  0.00           N  
ATOM   1386  CA  THR A  86       7.081  11.167   4.220  1.00  0.00           C  
ATOM   1387  C   THR A  86       7.067  11.452   2.722  1.00  0.00           C  
ATOM   1388  O   THR A  86       7.595  10.675   1.928  1.00  0.00           O  
ATOM   1389  CB  THR A  86       8.485  11.430   4.798  1.00  0.00           C  
ATOM   1390  OG1 THR A  86       8.472  11.206   6.213  1.00  0.00           O  
ATOM   1391  CG2 THR A  86       8.915  12.861   4.518  1.00  0.00           C  
ATOM   1392  H   THR A  86       7.297   9.050   4.267  1.00  0.00           H  
ATOM   1393  HA  THR A  86       6.370  11.836   4.705  1.00  0.00           H  
ATOM   1394  HB  THR A  86       9.199  10.746   4.341  1.00  0.00           H  
ATOM   1395  HG1 THR A  86       8.358  10.269   6.388  1.00  0.00           H  
ATOM   1396 1HG2 THR A  86       9.910  13.029   4.932  1.00  0.00           H  
ATOM   1397 2HG2 THR A  86       8.937  13.031   3.442  1.00  0.00           H  
ATOM   1398 3HG2 THR A  86       8.209  13.550   4.979  1.00  0.00           H  
ATOM   1399  N   HIS A  87       6.467  12.564   2.329  1.00  0.00           N  
ATOM   1400  CA  HIS A  87       6.471  12.919   0.923  1.00  0.00           C  
ATOM   1401  C   HIS A  87       7.124  14.278   0.738  1.00  0.00           C  
ATOM   1402  O   HIS A  87       6.520  15.311   1.025  1.00  0.00           O  
ATOM   1403  CB  HIS A  87       5.047  12.938   0.356  1.00  0.00           C  
ATOM   1404  CG  HIS A  87       4.396  11.591   0.321  1.00  0.00           C  
ATOM   1405  ND1 HIS A  87       4.297  10.842  -0.833  1.00  0.00           N  
ATOM   1406  CD2 HIS A  87       3.810  10.858   1.297  1.00  0.00           C  
ATOM   1407  CE1 HIS A  87       3.679   9.705  -0.564  1.00  0.00           C  
ATOM   1408  NE2 HIS A  87       3.372   9.691   0.721  1.00  0.00           N  
ATOM   1409  H   HIS A  87       6.004  13.173   2.988  1.00  0.00           H  
ATOM   1410  HA  HIS A  87       7.058  12.174   0.386  1.00  0.00           H  
ATOM   1411 1HB  HIS A  87       4.425  13.603   0.956  1.00  0.00           H  
ATOM   1412 2HB  HIS A  87       5.065  13.335  -0.659  1.00  0.00           H  
ATOM   1413  HD1 HIS A  87       4.699  11.068  -1.720  1.00  0.00           H  
ATOM   1414  HD2 HIS A  87       3.648  11.036   2.361  1.00  0.00           H  
ATOM   1415  HE1 HIS A  87       3.502   8.970  -1.349  1.00  0.00           H  
ATOM   1416  N   ASN A  88       8.363  14.255   0.257  1.00  0.00           N  
ATOM   1417  CA  ASN A  88       9.167  15.458   0.040  1.00  0.00           C  
ATOM   1418  C   ASN A  88       9.241  16.319   1.302  1.00  0.00           C  
ATOM   1419  O   ASN A  88       9.216  17.548   1.228  1.00  0.00           O  
ATOM   1420  CB  ASN A  88       8.616  16.263  -1.123  1.00  0.00           C  
ATOM   1421  CG  ASN A  88       8.669  15.510  -2.424  1.00  0.00           C  
ATOM   1422  OD1 ASN A  88       9.626  14.776  -2.691  1.00  0.00           O  
ATOM   1423  ND2 ASN A  88       7.657  15.678  -3.237  1.00  0.00           N  
ATOM   1424  H   ASN A  88       8.758  13.353   0.033  1.00  0.00           H  
ATOM   1425  HA  ASN A  88      10.182  15.147  -0.207  1.00  0.00           H  
ATOM   1426 1HB  ASN A  88       7.581  16.537  -0.917  1.00  0.00           H  
ATOM   1427 2HB  ASN A  88       9.185  17.186  -1.227  1.00  0.00           H  
ATOM   1428 1HD2 ASN A  88       7.639  15.203  -4.116  1.00  0.00           H  
ATOM   1429 2HD2 ASN A  88       6.904  16.283  -2.979  1.00  0.00           H  
ATOM   1430  N   GLY A  89       9.331  15.658   2.450  1.00  0.00           N  
ATOM   1431  CA  GLY A  89       9.409  16.330   3.740  1.00  0.00           C  
ATOM   1432  C   GLY A  89       8.069  16.484   4.469  1.00  0.00           C  
ATOM   1433  O   GLY A  89       8.032  16.774   5.664  1.00  0.00           O  
ATOM   1434  H   GLY A  89       9.346  14.648   2.420  1.00  0.00           H  
ATOM   1435 1HA  GLY A  89      10.084  15.780   4.396  1.00  0.00           H  
ATOM   1436 2HA  GLY A  89       9.832  17.325   3.606  1.00  0.00           H  
ATOM   1437  N   GLN A  90       6.940  16.299   3.784  1.00  0.00           N  
ATOM   1438  CA  GLN A  90       5.644  16.435   4.454  1.00  0.00           C  
ATOM   1439  C   GLN A  90       5.191  15.099   5.026  1.00  0.00           C  
ATOM   1440  O   GLN A  90       5.218  14.078   4.339  1.00  0.00           O  
ATOM   1441  CB  GLN A  90       4.589  16.975   3.485  1.00  0.00           C  
ATOM   1442  CG  GLN A  90       3.181  17.004   4.053  1.00  0.00           C  
ATOM   1443  CD  GLN A  90       3.032  18.006   5.183  1.00  0.00           C  
ATOM   1444  OE1 GLN A  90       3.378  19.182   5.038  1.00  0.00           O  
ATOM   1445  NE2 GLN A  90       2.517  17.545   6.317  1.00  0.00           N  
ATOM   1446  H   GLN A  90       6.964  16.062   2.803  1.00  0.00           H  
ATOM   1447  HA  GLN A  90       5.762  17.137   5.278  1.00  0.00           H  
ATOM   1448 1HB  GLN A  90       4.853  17.990   3.187  1.00  0.00           H  
ATOM   1449 2HB  GLN A  90       4.575  16.363   2.583  1.00  0.00           H  
ATOM   1450 1HG  GLN A  90       2.486  17.279   3.260  1.00  0.00           H  
ATOM   1451 2HG  GLN A  90       2.935  16.015   4.438  1.00  0.00           H  
ATOM   1452 1HE2 GLN A  90       2.396  18.159   7.097  1.00  0.00           H  
ATOM   1453 2HE2 GLN A  90       2.250  16.585   6.390  1.00  0.00           H  
ATOM   1454  N   LYS A  91       4.768  15.084   6.290  1.00  0.00           N  
ATOM   1455  CA  LYS A  91       4.267  13.841   6.879  1.00  0.00           C  
ATOM   1456  C   LYS A  91       2.820  13.588   6.511  1.00  0.00           C  
ATOM   1457  O   LYS A  91       1.993  14.501   6.542  1.00  0.00           O  
ATOM   1458  CB  LYS A  91       4.416  13.869   8.400  1.00  0.00           C  
ATOM   1459  CG  LYS A  91       5.837  14.113   8.889  1.00  0.00           C  
ATOM   1460  CD  LYS A  91       6.757  12.961   8.510  1.00  0.00           C  
ATOM   1461  CE  LYS A  91       8.171  13.190   9.021  1.00  0.00           C  
ATOM   1462  NZ  LYS A  91       9.079  12.064   8.672  1.00  0.00           N  
ATOM   1463  H   LYS A  91       4.789  15.921   6.854  1.00  0.00           H  
ATOM   1464  HA  LYS A  91       4.857  13.015   6.480  1.00  0.00           H  
ATOM   1465 1HB  LYS A  91       3.781  14.654   8.814  1.00  0.00           H  
ATOM   1466 2HB  LYS A  91       4.077  12.921   8.817  1.00  0.00           H  
ATOM   1467 1HG  LYS A  91       6.221  15.033   8.447  1.00  0.00           H  
ATOM   1468 2HG  LYS A  91       5.836  14.224   9.973  1.00  0.00           H  
ATOM   1469 1HD  LYS A  91       6.372  12.033   8.936  1.00  0.00           H  
ATOM   1470 2HD  LYS A  91       6.786  12.859   7.426  1.00  0.00           H  
ATOM   1471 1HE  LYS A  91       8.569  14.108   8.590  1.00  0.00           H  
ATOM   1472 2HE  LYS A  91       8.154  13.302  10.106  1.00  0.00           H  
ATOM   1473 1HZ  LYS A  91      10.006  12.254   9.028  1.00  0.00           H  
ATOM   1474 2HZ  LYS A  91       8.729  11.209   9.083  1.00  0.00           H  
ATOM   1475 3HZ  LYS A  91       9.120  11.962   7.668  1.00  0.00           H  
ATOM   1476  N   HIS A  92       2.529  12.340   6.162  1.00  0.00           N  
ATOM   1477  CA  HIS A  92       1.168  11.918   5.886  1.00  0.00           C  
ATOM   1478  C   HIS A  92       0.797  10.665   6.659  1.00  0.00           C  
ATOM   1479  O   HIS A  92       1.620   9.767   6.836  1.00  0.00           O  
ATOM   1480  CB  HIS A  92       0.978  11.670   4.386  1.00  0.00           C  
ATOM   1481  CG  HIS A  92       1.036  12.916   3.558  1.00  0.00           C  
ATOM   1482  ND1 HIS A  92      -0.076  13.690   3.300  1.00  0.00           N  
ATOM   1483  CD2 HIS A  92       2.071  13.522   2.929  1.00  0.00           C  
ATOM   1484  CE1 HIS A  92       0.274  14.720   2.549  1.00  0.00           C  
ATOM   1485  NE2 HIS A  92       1.570  14.641   2.310  1.00  0.00           N  
ATOM   1486  H   HIS A  92       3.277  11.667   6.089  1.00  0.00           H  
ATOM   1487  HA  HIS A  92       0.495  12.712   6.209  1.00  0.00           H  
ATOM   1488 1HB  HIS A  92       1.750  10.987   4.029  1.00  0.00           H  
ATOM   1489 2HB  HIS A  92       0.014  11.192   4.215  1.00  0.00           H  
ATOM   1490  HD1 HIS A  92      -0.990  13.557   3.683  1.00  0.00           H  
ATOM   1491  HD2 HIS A  92       3.131  13.281   2.848  1.00  0.00           H  
ATOM   1492  HE1 HIS A  92      -0.467  15.455   2.235  1.00  0.00           H  
ATOM   1493  N   THR A  93      -0.452  10.612   7.117  1.00  0.00           N  
ATOM   1494  CA  THR A  93      -0.978   9.392   7.711  1.00  0.00           C  
ATOM   1495  C   THR A  93      -2.208   8.945   6.934  1.00  0.00           C  
ATOM   1496  O   THR A  93      -3.131   9.729   6.709  1.00  0.00           O  
ATOM   1497  CB  THR A  93      -1.333   9.591   9.197  1.00  0.00           C  
ATOM   1498  OG1 THR A  93      -0.156   9.959   9.927  1.00  0.00           O  
ATOM   1499  CG2 THR A  93      -1.909   8.311   9.783  1.00  0.00           C  
ATOM   1500  H   THR A  93      -1.046  11.426   7.054  1.00  0.00           H  
ATOM   1501  HA  THR A  93      -0.212   8.621   7.638  1.00  0.00           H  
ATOM   1502  HB  THR A  93      -2.068  10.390   9.291  1.00  0.00           H  
ATOM   1503  HG1 THR A  93       0.401   9.187  10.046  1.00  0.00           H  
ATOM   1504 1HG2 THR A  93      -2.155   8.470  10.833  1.00  0.00           H  
ATOM   1505 2HG2 THR A  93      -2.811   8.034   9.237  1.00  0.00           H  
ATOM   1506 3HG2 THR A  93      -1.175   7.510   9.700  1.00  0.00           H  
ATOM   1507  N   VAL A  94      -2.197   7.680   6.534  1.00  0.00           N  
ATOM   1508  CA  VAL A  94      -3.300   7.093   5.788  1.00  0.00           C  
ATOM   1509  C   VAL A  94      -3.688   5.679   6.283  1.00  0.00           C  
ATOM   1510  O   VAL A  94      -2.825   4.831   6.509  1.00  0.00           O  
ATOM   1511  CB  VAL A  94      -2.925   7.025   4.295  1.00  0.00           C  
ATOM   1512  CG1 VAL A  94      -1.558   6.382   4.118  1.00  0.00           C  
ATOM   1513  CG2 VAL A  94      -3.988   6.252   3.530  1.00  0.00           C  
ATOM   1514  H   VAL A  94      -1.394   7.109   6.756  1.00  0.00           H  
ATOM   1515  HA  VAL A  94      -4.179   7.721   5.933  1.00  0.00           H  
ATOM   1516  HB  VAL A  94      -2.857   8.039   3.901  1.00  0.00           H  
ATOM   1517 1HG1 VAL A  94      -1.309   6.342   3.057  1.00  0.00           H  
ATOM   1518 2HG1 VAL A  94      -0.808   6.972   4.644  1.00  0.00           H  
ATOM   1519 3HG1 VAL A  94      -1.576   5.371   4.524  1.00  0.00           H  
ATOM   1520 1HG2 VAL A  94      -3.718   6.209   2.475  1.00  0.00           H  
ATOM   1521 2HG2 VAL A  94      -4.060   5.240   3.929  1.00  0.00           H  
ATOM   1522 3HG2 VAL A  94      -4.951   6.753   3.637  1.00  0.00           H  
ATOM   1523  N   ASP A  95      -4.996   5.453   6.439  1.00  0.00           N  
ATOM   1524  CA  ASP A  95      -5.548   4.150   6.842  1.00  0.00           C  
ATOM   1525  C   ASP A  95      -5.896   3.319   5.604  1.00  0.00           C  
ATOM   1526  O   ASP A  95      -6.136   3.863   4.527  1.00  0.00           O  
ATOM   1527  CB  ASP A  95      -6.792   4.330   7.715  1.00  0.00           C  
ATOM   1528  CG  ASP A  95      -6.474   4.901   9.090  1.00  0.00           C  
ATOM   1529  OD1 ASP A  95      -5.322   4.908   9.456  1.00  0.00           O  
ATOM   1530  OD2 ASP A  95      -7.385   5.324   9.760  1.00  0.00           O  
ATOM   1531  H   ASP A  95      -5.626   6.224   6.270  1.00  0.00           H  
ATOM   1532  HA  ASP A  95      -4.784   3.619   7.411  1.00  0.00           H  
ATOM   1533 1HB  ASP A  95      -7.494   4.997   7.214  1.00  0.00           H  
ATOM   1534 2HB  ASP A  95      -7.289   3.368   7.843  1.00  0.00           H  
ATOM   1535  N   ALA A  96      -5.924   1.993   5.754  1.00  0.00           N  
ATOM   1536  CA  ALA A  96      -6.368   1.121   4.674  1.00  0.00           C  
ATOM   1537  C   ALA A  96      -7.011  -0.193   5.113  1.00  0.00           C  
ATOM   1538  O   ALA A  96      -6.767  -0.676   6.219  1.00  0.00           O  
ATOM   1539  CB  ALA A  96      -5.189   0.824   3.759  1.00  0.00           C  
ATOM   1540  H   ALA A  96      -5.632   1.582   6.629  1.00  0.00           H  
ATOM   1541  HA  ALA A  96      -7.141   1.644   4.113  1.00  0.00           H  
ATOM   1542 1HB  ALA A  96      -5.522   0.203   2.927  1.00  0.00           H  
ATOM   1543 2HB  ALA A  96      -4.783   1.759   3.373  1.00  0.00           H  
ATOM   1544 3HB  ALA A  96      -4.418   0.297   4.318  1.00  0.00           H  
ATOM   1545  N   THR A  97      -7.829  -0.740   4.213  1.00  0.00           N  
ATOM   1546  CA  THR A  97      -8.432  -2.036   4.461  1.00  0.00           C  
ATOM   1547  C   THR A  97      -8.048  -3.019   3.362  1.00  0.00           C  
ATOM   1548  O   THR A  97      -8.125  -2.698   2.175  1.00  0.00           O  
ATOM   1549  CB  THR A  97      -9.965  -1.929   4.558  1.00  0.00           C  
ATOM   1550  OG1 THR A  97     -10.318  -1.042   5.627  1.00  0.00           O  
ATOM   1551  CG2 THR A  97     -10.581  -3.296   4.813  1.00  0.00           C  
ATOM   1552  H   THR A  97      -8.037  -0.258   3.351  1.00  0.00           H  
ATOM   1553  HA  THR A  97      -8.046  -2.414   5.408  1.00  0.00           H  
ATOM   1554  HB  THR A  97     -10.361  -1.527   3.625  1.00  0.00           H  
ATOM   1555  HG1 THR A  97     -10.112  -1.458   6.468  1.00  0.00           H  
ATOM   1556 1HG2 THR A  97     -11.665  -3.201   4.878  1.00  0.00           H  
ATOM   1557 2HG2 THR A  97     -10.324  -3.969   3.996  1.00  0.00           H  
ATOM   1558 3HG2 THR A  97     -10.196  -3.699   5.749  1.00  0.00           H  
ATOM   1559  N   HIS A  98      -7.629  -4.231   3.732  1.00  0.00           N  
ATOM   1560  CA  HIS A  98      -7.358  -5.234   2.692  1.00  0.00           C  
ATOM   1561  C   HIS A  98      -8.339  -6.391   2.821  1.00  0.00           C  
ATOM   1562  O   HIS A  98      -8.805  -6.702   3.917  1.00  0.00           O  
ATOM   1563  CB  HIS A  98      -5.921  -5.757   2.786  1.00  0.00           C  
ATOM   1564  CG  HIS A  98      -4.893  -4.783   2.300  1.00  0.00           C  
ATOM   1565  ND1 HIS A  98      -4.278  -3.872   3.134  1.00  0.00           N  
ATOM   1566  CD2 HIS A  98      -4.373  -4.576   1.068  1.00  0.00           C  
ATOM   1567  CE1 HIS A  98      -3.423  -3.148   2.434  1.00  0.00           C  
ATOM   1568  NE2 HIS A  98      -3.462  -3.555   1.179  1.00  0.00           N  
ATOM   1569  H   HIS A  98      -7.495  -4.479   4.701  1.00  0.00           H  
ATOM   1570  HA  HIS A  98      -7.483  -4.781   1.709  1.00  0.00           H  
ATOM   1571 1HB  HIS A  98      -5.692  -6.006   3.823  1.00  0.00           H  
ATOM   1572 2HB  HIS A  98      -5.828  -6.671   2.202  1.00  0.00           H  
ATOM   1573  HD2 HIS A  98      -4.630  -5.118   0.157  1.00  0.00           H  
ATOM   1574  HE1 HIS A  98      -2.792  -2.350   2.827  1.00  0.00           H  
ATOM   1575  HE2 HIS A  98      -2.913  -3.179   0.419  1.00  0.00           H  
ATOM   1576  N   HIS A  99      -8.659  -7.036   1.708  1.00  0.00           N  
ATOM   1577  CA  HIS A  99      -9.396  -8.297   1.727  1.00  0.00           C  
ATOM   1578  C   HIS A  99      -8.647  -9.332   0.911  1.00  0.00           C  
ATOM   1579  O   HIS A  99      -8.291  -9.089  -0.242  1.00  0.00           O  
ATOM   1580  CB  HIS A  99     -10.814  -8.123   1.176  1.00  0.00           C  
ATOM   1581  CG  HIS A  99     -11.610  -7.070   1.883  1.00  0.00           C  
ATOM   1582  ND1 HIS A  99     -12.427  -7.352   2.958  1.00  0.00           N  
ATOM   1583  CD2 HIS A  99     -11.713  -5.737   1.672  1.00  0.00           C  
ATOM   1584  CE1 HIS A  99     -13.000  -6.237   3.377  1.00  0.00           C  
ATOM   1585  NE2 HIS A  99     -12.582  -5.243   2.613  1.00  0.00           N  
ATOM   1586  H   HIS A  99      -8.382  -6.640   0.820  1.00  0.00           H  
ATOM   1587  HA  HIS A  99      -9.458  -8.638   2.761  1.00  0.00           H  
ATOM   1588 1HB  HIS A  99     -10.763  -7.859   0.119  1.00  0.00           H  
ATOM   1589 2HB  HIS A  99     -11.354  -9.066   1.253  1.00  0.00           H  
ATOM   1590  HD1 HIS A  99     -12.519  -8.238   3.414  1.00  0.00           H  
ATOM   1591  HD2 HIS A  99     -11.258  -5.065   0.944  1.00  0.00           H  
ATOM   1592  HE1 HIS A  99     -13.686  -6.249   4.223  1.00  0.00           H  
ATOM   1593  N   TRP A 100      -8.388 -10.507   1.476  1.00  0.00           N  
ATOM   1594  CA  TRP A 100      -7.819 -11.633   0.744  1.00  0.00           C  
ATOM   1595  C   TRP A 100      -8.812 -12.790   0.615  1.00  0.00           C  
ATOM   1596  O   TRP A 100      -9.552 -13.093   1.551  1.00  0.00           O  
ATOM   1597  CB  TRP A 100      -6.549 -12.125   1.441  1.00  0.00           C  
ATOM   1598  CG  TRP A 100      -5.326 -11.336   1.084  1.00  0.00           C  
ATOM   1599  CD1 TRP A 100      -4.508 -11.539   0.013  1.00  0.00           C  
ATOM   1600  CD2 TRP A 100      -4.774 -10.205   1.801  1.00  0.00           C  
ATOM   1601  NE1 TRP A 100      -3.489 -10.619   0.015  1.00  0.00           N  
ATOM   1602  CE2 TRP A 100      -3.637  -9.794   1.101  1.00  0.00           C  
ATOM   1603  CE3 TRP A 100      -5.149  -9.519   2.963  1.00  0.00           C  
ATOM   1604  CZ2 TRP A 100      -2.863  -8.724   1.523  1.00  0.00           C  
ATOM   1605  CZ3 TRP A 100      -4.373  -8.446   3.386  1.00  0.00           C  
ATOM   1606  CH2 TRP A 100      -3.260  -8.059   2.683  1.00  0.00           C  
ATOM   1607  H   TRP A 100      -8.598 -10.613   2.458  1.00  0.00           H  
ATOM   1608  HA  TRP A 100      -7.561 -11.299  -0.260  1.00  0.00           H  
ATOM   1609 1HB  TRP A 100      -6.685 -12.077   2.522  1.00  0.00           H  
ATOM   1610 2HB  TRP A 100      -6.372 -13.168   1.179  1.00  0.00           H  
ATOM   1611  HD1 TRP A 100      -4.644 -12.318  -0.735  1.00  0.00           H  
ATOM   1612  HE1 TRP A 100      -2.750 -10.558  -0.671  1.00  0.00           H  
ATOM   1613  HE3 TRP A 100      -6.033  -9.821   3.524  1.00  0.00           H  
ATOM   1614  HZ2 TRP A 100      -1.975  -8.402   0.978  1.00  0.00           H  
ATOM   1615  HZ3 TRP A 100      -4.671  -7.918   4.292  1.00  0.00           H  
ATOM   1616  HH2 TRP A 100      -2.674  -7.213   3.042  1.00  0.00           H  
ATOM   1617  N   HIS A 101      -8.837 -13.444  -0.541  1.00  0.00           N  
ATOM   1618  CA  HIS A 101      -9.593 -14.684  -0.693  1.00  0.00           C  
ATOM   1619  C   HIS A 101      -8.663 -15.790  -1.145  1.00  0.00           C  
ATOM   1620  O   HIS A 101      -8.121 -15.746  -2.249  1.00  0.00           O  
ATOM   1621  CB  HIS A 101     -10.738 -14.519  -1.698  1.00  0.00           C  
ATOM   1622  CG  HIS A 101     -11.733 -13.471  -1.309  1.00  0.00           C  
ATOM   1623  ND1 HIS A 101     -12.710 -13.688  -0.360  1.00  0.00           N  
ATOM   1624  CD2 HIS A 101     -11.904 -12.199  -1.741  1.00  0.00           C  
ATOM   1625  CE1 HIS A 101     -13.439 -12.593  -0.225  1.00  0.00           C  
ATOM   1626  NE2 HIS A 101     -12.970 -11.677  -1.052  1.00  0.00           N  
ATOM   1627  H   HIS A 101      -8.327 -13.079  -1.333  1.00  0.00           H  
ATOM   1628  HA  HIS A 101     -10.010 -14.948   0.279  1.00  0.00           H  
ATOM   1629 1HB  HIS A 101     -10.330 -14.258  -2.675  1.00  0.00           H  
ATOM   1630 2HB  HIS A 101     -11.265 -15.467  -1.807  1.00  0.00           H  
ATOM   1631  HD2 HIS A 101     -11.307 -11.686  -2.496  1.00  0.00           H  
ATOM   1632  HE1 HIS A 101     -14.282 -12.469   0.453  1.00  0.00           H  
ATOM   1633  HE2 HIS A 101     -13.333 -10.740  -1.163  1.00  0.00           H  
ATOM   1634  N   PHE A 102      -8.484 -16.784  -0.281  1.00  0.00           N  
ATOM   1635  CA  PHE A 102      -7.633 -17.932  -0.566  1.00  0.00           C  
ATOM   1636  C   PHE A 102      -8.362 -19.169  -1.095  1.00  0.00           C  
ATOM   1637  O   PHE A 102      -9.540 -19.379  -0.803  1.00  0.00           O  
ATOM   1638  CB  PHE A 102      -6.866 -18.315   0.701  1.00  0.00           C  
ATOM   1639  CG  PHE A 102      -5.863 -17.286   1.138  1.00  0.00           C  
ATOM   1640  CD1 PHE A 102      -6.226 -16.269   2.009  1.00  0.00           C  
ATOM   1641  CD2 PHE A 102      -4.556 -17.331   0.678  1.00  0.00           C  
ATOM   1642  CE1 PHE A 102      -5.304 -15.321   2.412  1.00  0.00           C  
ATOM   1643  CE2 PHE A 102      -3.632 -16.386   1.080  1.00  0.00           C  
ATOM   1644  CZ  PHE A 102      -4.007 -15.380   1.947  1.00  0.00           C  
ATOM   1645  H   PHE A 102      -8.963 -16.734   0.608  1.00  0.00           H  
ATOM   1646  HA  PHE A 102      -6.935 -17.649  -1.354  1.00  0.00           H  
ATOM   1647 1HB  PHE A 102      -7.570 -18.473   1.518  1.00  0.00           H  
ATOM   1648 2HB  PHE A 102      -6.340 -19.255   0.538  1.00  0.00           H  
ATOM   1649  HD1 PHE A 102      -7.251 -16.224   2.377  1.00  0.00           H  
ATOM   1650  HD2 PHE A 102      -4.260 -18.126  -0.007  1.00  0.00           H  
ATOM   1651  HE1 PHE A 102      -5.602 -14.528   3.096  1.00  0.00           H  
ATOM   1652  HE2 PHE A 102      -2.607 -16.433   0.712  1.00  0.00           H  
ATOM   1653  HZ  PHE A 102      -3.280 -14.633   2.263  1.00  0.00           H  
ATOM   1654  N   ARG A 103      -7.622 -19.964  -1.871  1.00  0.00           N  
ATOM   1655  CA  ARG A 103      -7.987 -21.324  -2.284  1.00  0.00           C  
ATOM   1656  C   ARG A 103      -6.733 -22.195  -2.265  1.00  0.00           C  
ATOM   1657  O   ARG A 103      -5.660 -21.763  -2.684  1.00  0.00           O  
ATOM   1658  CB  ARG A 103      -8.603 -21.334  -3.675  1.00  0.00           C  
ATOM   1659  CG  ARG A 103      -9.945 -20.629  -3.786  1.00  0.00           C  
ATOM   1660  CD  ARG A 103     -11.016 -21.372  -3.073  1.00  0.00           C  
ATOM   1661  NE  ARG A 103     -12.326 -20.781  -3.294  1.00  0.00           N  
ATOM   1662  CZ  ARG A 103     -12.828 -19.750  -2.587  1.00  0.00           C  
ATOM   1663  NH1 ARG A 103     -12.121 -19.208  -1.621  1.00  0.00           N  
ATOM   1664  NH2 ARG A 103     -14.033 -19.283  -2.866  1.00  0.00           N  
ATOM   1665  H   ARG A 103      -6.745 -19.572  -2.183  1.00  0.00           H  
ATOM   1666  HA  ARG A 103      -8.709 -21.713  -1.568  1.00  0.00           H  
ATOM   1667 1HB  ARG A 103      -7.921 -20.856  -4.378  1.00  0.00           H  
ATOM   1668 2HB  ARG A 103      -8.743 -22.364  -4.004  1.00  0.00           H  
ATOM   1669 1HG  ARG A 103      -9.870 -19.633  -3.348  1.00  0.00           H  
ATOM   1670 2HG  ARG A 103     -10.227 -20.544  -4.836  1.00  0.00           H  
ATOM   1671 1HD  ARG A 103     -11.042 -22.402  -3.429  1.00  0.00           H  
ATOM   1672 2HD  ARG A 103     -10.814 -21.364  -2.003  1.00  0.00           H  
ATOM   1673  HE  ARG A 103     -12.900 -21.171  -4.029  1.00  0.00           H  
ATOM   1674 1HH1 ARG A 103     -11.200 -19.565  -1.408  1.00  0.00           H  
ATOM   1675 2HH1 ARG A 103     -12.498 -18.435  -1.092  1.00  0.00           H  
ATOM   1676 1HH2 ARG A 103     -14.577 -19.699  -3.609  1.00  0.00           H  
ATOM   1677 2HH2 ARG A 103     -14.410 -18.511  -2.337  1.00  0.00           H  
ATOM   1678  N   GLY A 104      -6.881 -23.417  -1.779  1.00  0.00           N  
ATOM   1679  CA  GLY A 104      -5.748 -24.317  -1.727  1.00  0.00           C  
ATOM   1680  C   GLY A 104      -4.713 -23.632  -0.859  1.00  0.00           C  
ATOM   1681  O   GLY A 104      -4.988 -23.279   0.288  1.00  0.00           O  
ATOM   1682  H   GLY A 104      -7.777 -23.734  -1.439  1.00  0.00           H  
ATOM   1683 1HA  GLY A 104      -6.063 -25.277  -1.317  1.00  0.00           H  
ATOM   1684 2HA  GLY A 104      -5.385 -24.503  -2.737  1.00  0.00           H  
ATOM   1685  N   ASN A 105      -3.506 -23.422  -1.368  1.00  0.00           N  
ATOM   1686  CA  ASN A 105      -2.470 -22.747  -0.586  1.00  0.00           C  
ATOM   1687  C   ASN A 105      -2.077 -21.343  -1.094  1.00  0.00           C  
ATOM   1688  O   ASN A 105      -1.015 -20.823  -0.750  1.00  0.00           O  
ATOM   1689  CB  ASN A 105      -1.239 -23.633  -0.517  1.00  0.00           C  
ATOM   1690  CG  ASN A 105      -1.496 -24.921   0.214  1.00  0.00           C  
ATOM   1691  OD1 ASN A 105      -1.593 -24.942   1.446  1.00  0.00           O  
ATOM   1692  ND2 ASN A 105      -1.607 -25.998  -0.522  1.00  0.00           N  
ATOM   1693  H   ASN A 105      -3.293 -23.730  -2.306  1.00  0.00           H  
ATOM   1694  HA  ASN A 105      -2.853 -22.592   0.423  1.00  0.00           H  
ATOM   1695 1HB  ASN A 105      -0.899 -23.863  -1.528  1.00  0.00           H  
ATOM   1696 2HB  ASN A 105      -0.434 -23.097  -0.014  1.00  0.00           H  
ATOM   1697 1HD2 ASN A 105      -1.778 -26.884  -0.090  1.00  0.00           H  
ATOM   1698 2HD2 ASN A 105      -1.521 -25.935  -1.516  1.00  0.00           H  
ATOM   1699  N   ARG A 106      -2.928 -20.712  -1.919  1.00  0.00           N  
ATOM   1700  CA  ARG A 106      -2.630 -19.403  -2.512  1.00  0.00           C  
ATOM   1701  C   ARG A 106      -3.784 -18.397  -2.593  1.00  0.00           C  
ATOM   1702  O   ARG A 106      -4.951 -18.762  -2.447  1.00  0.00           O  
ATOM   1703  CB  ARG A 106      -2.090 -19.609  -3.919  1.00  0.00           C  
ATOM   1704  CG  ARG A 106      -3.089 -20.185  -4.909  1.00  0.00           C  
ATOM   1705  CD  ARG A 106      -2.507 -20.305  -6.271  1.00  0.00           C  
ATOM   1706  NE  ARG A 106      -3.467 -20.832  -7.227  1.00  0.00           N  
ATOM   1707  CZ  ARG A 106      -4.367 -20.086  -7.898  1.00  0.00           C  
ATOM   1708  NH1 ARG A 106      -4.416 -18.786  -7.706  1.00  0.00           N  
ATOM   1709  NH2 ARG A 106      -5.199 -20.660  -8.748  1.00  0.00           N  
ATOM   1710  H   ARG A 106      -3.805 -21.164  -2.135  1.00  0.00           H  
ATOM   1711  HA  ARG A 106      -1.887 -18.908  -1.886  1.00  0.00           H  
ATOM   1712 1HB  ARG A 106      -1.743 -18.657  -4.318  1.00  0.00           H  
ATOM   1713 2HB  ARG A 106      -1.234 -20.282  -3.885  1.00  0.00           H  
ATOM   1714 1HG  ARG A 106      -3.397 -21.178  -4.580  1.00  0.00           H  
ATOM   1715 2HG  ARG A 106      -3.963 -19.535  -4.966  1.00  0.00           H  
ATOM   1716 1HD  ARG A 106      -2.185 -19.323  -6.616  1.00  0.00           H  
ATOM   1717 2HD  ARG A 106      -1.651 -20.978  -6.242  1.00  0.00           H  
ATOM   1718  HE  ARG A 106      -3.460 -21.828  -7.401  1.00  0.00           H  
ATOM   1719 1HH1 ARG A 106      -3.780 -18.347  -7.056  1.00  0.00           H  
ATOM   1720 2HH1 ARG A 106      -5.090 -18.227  -8.209  1.00  0.00           H  
ATOM   1721 1HH2 ARG A 106      -5.161 -21.660  -8.896  1.00  0.00           H  
ATOM   1722 2HH2 ARG A 106      -5.873 -20.102  -9.251  1.00  0.00           H  
ATOM   1723  N   VAL A 107      -3.428 -17.128  -2.829  1.00  0.00           N  
ATOM   1724  CA  VAL A 107      -4.411 -16.058  -3.037  1.00  0.00           C  
ATOM   1725  C   VAL A 107      -5.054 -16.194  -4.407  1.00  0.00           C  
ATOM   1726  O   VAL A 107      -4.372 -16.435  -5.402  1.00  0.00           O  
ATOM   1727  CB  VAL A 107      -3.745 -14.674  -2.920  1.00  0.00           C  
ATOM   1728  CG1 VAL A 107      -4.736 -13.575  -3.272  1.00  0.00           C  
ATOM   1729  CG2 VAL A 107      -3.200 -14.480  -1.514  1.00  0.00           C  
ATOM   1730  H   VAL A 107      -2.444 -16.904  -2.863  1.00  0.00           H  
ATOM   1731  HA  VAL A 107      -5.188 -16.159  -2.279  1.00  0.00           H  
ATOM   1732  HB  VAL A 107      -2.928 -14.612  -3.639  1.00  0.00           H  
ATOM   1733 1HG1 VAL A 107      -4.249 -12.603  -3.184  1.00  0.00           H  
ATOM   1734 2HG1 VAL A 107      -5.086 -13.713  -4.295  1.00  0.00           H  
ATOM   1735 3HG1 VAL A 107      -5.584 -13.617  -2.588  1.00  0.00           H  
ATOM   1736 1HG2 VAL A 107      -2.730 -13.499  -1.438  1.00  0.00           H  
ATOM   1737 2HG2 VAL A 107      -4.016 -14.547  -0.794  1.00  0.00           H  
ATOM   1738 3HG2 VAL A 107      -2.462 -15.253  -1.299  1.00  0.00           H  
ATOM   1739  N   THR A 108      -6.368 -16.039  -4.453  1.00  0.00           N  
ATOM   1740  CA  THR A 108      -7.076 -15.963  -5.716  1.00  0.00           C  
ATOM   1741  C   THR A 108      -7.588 -14.552  -5.993  1.00  0.00           C  
ATOM   1742  O   THR A 108      -7.795 -14.172  -7.146  1.00  0.00           O  
ATOM   1743  CB  THR A 108      -8.253 -16.956  -5.741  1.00  0.00           C  
ATOM   1744  OG1 THR A 108      -9.154 -16.661  -4.666  1.00  0.00           O  
ATOM   1745  CG2 THR A 108      -7.750 -18.384  -5.598  1.00  0.00           C  
ATOM   1746  H   THR A 108      -6.891 -15.972  -3.592  1.00  0.00           H  
ATOM   1747  HA  THR A 108      -6.377 -16.219  -6.511  1.00  0.00           H  
ATOM   1748  HB  THR A 108      -8.790 -16.859  -6.685  1.00  0.00           H  
ATOM   1749  HG1 THR A 108      -8.651 -16.417  -3.886  1.00  0.00           H  
ATOM   1750 1HG2 THR A 108      -8.595 -19.072  -5.619  1.00  0.00           H  
ATOM   1751 2HG2 THR A 108      -7.073 -18.615  -6.420  1.00  0.00           H  
ATOM   1752 3HG2 THR A 108      -7.220 -18.490  -4.652  1.00  0.00           H  
ATOM   1753  N   GLU A 109      -7.795 -13.772  -4.939  1.00  0.00           N  
ATOM   1754  CA  GLU A 109      -8.191 -12.377  -5.113  1.00  0.00           C  
ATOM   1755  C   GLU A 109      -7.709 -11.457  -3.999  1.00  0.00           C  
ATOM   1756  O   GLU A 109      -7.726 -11.826  -2.825  1.00  0.00           O  
ATOM   1757  CB  GLU A 109      -9.714 -12.283  -5.218  1.00  0.00           C  
ATOM   1758  CG  GLU A 109     -10.236 -10.895  -5.561  1.00  0.00           C  
ATOM   1759  CD  GLU A 109     -11.726 -10.862  -5.757  1.00  0.00           C  
ATOM   1760  OE1 GLU A 109     -12.362 -11.857  -5.503  1.00  0.00           O  
ATOM   1761  OE2 GLU A 109     -12.230  -9.840  -6.159  1.00  0.00           O  
ATOM   1762  H   GLU A 109      -7.678 -14.138  -4.005  1.00  0.00           H  
ATOM   1763  HA  GLU A 109      -7.735 -12.008  -6.032  1.00  0.00           H  
ATOM   1764 1HB  GLU A 109     -10.070 -12.973  -5.983  1.00  0.00           H  
ATOM   1765 2HB  GLU A 109     -10.162 -12.584  -4.272  1.00  0.00           H  
ATOM   1766 1HG  GLU A 109      -9.971 -10.209  -4.756  1.00  0.00           H  
ATOM   1767 2HG  GLU A 109      -9.747 -10.549  -6.470  1.00  0.00           H  
ATOM   1768  N   MET A 110      -7.270 -10.242  -4.344  1.00  0.00           N  
ATOM   1769  CA  MET A 110      -6.991  -9.269  -3.285  1.00  0.00           C  
ATOM   1770  C   MET A 110      -7.682  -7.930  -3.585  1.00  0.00           C  
ATOM   1771  O   MET A 110      -7.730  -7.488  -4.732  1.00  0.00           O  
ATOM   1772  CB  MET A 110      -5.484  -9.075  -3.128  1.00  0.00           C  
ATOM   1773  CG  MET A 110      -5.089  -8.010  -2.115  1.00  0.00           C  
ATOM   1774  SD  MET A 110      -3.309  -7.945  -1.833  1.00  0.00           S  
ATOM   1775  CE  MET A 110      -2.742  -7.280  -3.395  1.00  0.00           C  
ATOM   1776  H   MET A 110      -7.126  -9.975  -5.307  1.00  0.00           H  
ATOM   1777  HA  MET A 110      -7.395  -9.660  -2.352  1.00  0.00           H  
ATOM   1778 1HB  MET A 110      -5.027 -10.014  -2.820  1.00  0.00           H  
ATOM   1779 2HB  MET A 110      -5.051  -8.799  -4.090  1.00  0.00           H  
ATOM   1780 1HG  MET A 110      -5.418  -7.033  -2.467  1.00  0.00           H  
ATOM   1781 2HG  MET A 110      -5.581  -8.212  -1.164  1.00  0.00           H  
ATOM   1782 1HE  MET A 110      -1.657  -7.181  -3.377  1.00  0.00           H  
ATOM   1783 2HE  MET A 110      -3.032  -7.952  -4.204  1.00  0.00           H  
ATOM   1784 3HE  MET A 110      -3.193  -6.300  -3.559  1.00  0.00           H  
ATOM   1785  N   ARG A 111      -8.224  -7.269  -2.571  1.00  0.00           N  
ATOM   1786  CA  ARG A 111      -8.780  -5.929  -2.777  1.00  0.00           C  
ATOM   1787  C   ARG A 111      -8.210  -4.975  -1.745  1.00  0.00           C  
ATOM   1788  O   ARG A 111      -8.113  -5.308  -0.564  1.00  0.00           O  
ATOM   1789  CB  ARG A 111     -10.298  -5.942  -2.675  1.00  0.00           C  
ATOM   1790  CG  ARG A 111     -11.000  -6.834  -3.686  1.00  0.00           C  
ATOM   1791  CD  ARG A 111     -12.477  -6.782  -3.533  1.00  0.00           C  
ATOM   1792  NE  ARG A 111     -13.147  -7.724  -4.414  1.00  0.00           N  
ATOM   1793  CZ  ARG A 111     -14.484  -7.829  -4.549  1.00  0.00           C  
ATOM   1794  NH1 ARG A 111     -15.277  -7.042  -3.856  1.00  0.00           N  
ATOM   1795  NH2 ARG A 111     -14.997  -8.721  -5.377  1.00  0.00           N  
ATOM   1796  H   ARG A 111      -8.260  -7.679  -1.648  1.00  0.00           H  
ATOM   1797  HA  ARG A 111      -8.487  -5.591  -3.771  1.00  0.00           H  
ATOM   1798 1HB  ARG A 111     -10.592  -6.276  -1.681  1.00  0.00           H  
ATOM   1799 2HB  ARG A 111     -10.680  -4.929  -2.807  1.00  0.00           H  
ATOM   1800 1HG  ARG A 111     -10.748  -6.509  -4.695  1.00  0.00           H  
ATOM   1801 2HG  ARG A 111     -10.678  -7.867  -3.548  1.00  0.00           H  
ATOM   1802 1HD  ARG A 111     -12.745  -7.024  -2.506  1.00  0.00           H  
ATOM   1803 2HD  ARG A 111     -12.831  -5.780  -3.774  1.00  0.00           H  
ATOM   1804  HE  ARG A 111     -12.570  -8.348  -4.963  1.00  0.00           H  
ATOM   1805 1HH1 ARG A 111     -14.885  -6.359  -3.222  1.00  0.00           H  
ATOM   1806 2HH1 ARG A 111     -16.278  -7.120  -3.958  1.00  0.00           H  
ATOM   1807 1HH2 ARG A 111     -14.387  -9.326  -5.910  1.00  0.00           H  
ATOM   1808 2HH2 ARG A 111     -15.998  -8.799  -5.478  1.00  0.00           H  
ATOM   1809  N   VAL A 112      -7.823  -3.778  -2.167  1.00  0.00           N  
ATOM   1810  CA  VAL A 112      -7.298  -2.810  -1.224  1.00  0.00           C  
ATOM   1811  C   VAL A 112      -8.141  -1.540  -1.325  1.00  0.00           C  
ATOM   1812  O   VAL A 112      -8.449  -1.074  -2.423  1.00  0.00           O  
ATOM   1813  CB  VAL A 112      -5.820  -2.495  -1.522  1.00  0.00           C  
ATOM   1814  CG1 VAL A 112      -5.649  -2.075  -2.975  1.00  0.00           C  
ATOM   1815  CG2 VAL A 112      -5.323  -1.407  -0.584  1.00  0.00           C  
ATOM   1816  H   VAL A 112      -7.889  -3.528  -3.143  1.00  0.00           H  
ATOM   1817  HA  VAL A 112      -7.389  -3.231  -0.221  1.00  0.00           H  
ATOM   1818  HB  VAL A 112      -5.229  -3.399  -1.377  1.00  0.00           H  
ATOM   1819 1HG1 VAL A 112      -4.598  -1.856  -3.168  1.00  0.00           H  
ATOM   1820 2HG1 VAL A 112      -5.977  -2.883  -3.628  1.00  0.00           H  
ATOM   1821 3HG1 VAL A 112      -6.245  -1.184  -3.169  1.00  0.00           H  
ATOM   1822 1HG2 VAL A 112      -4.277  -1.190  -0.800  1.00  0.00           H  
ATOM   1823 2HG2 VAL A 112      -5.918  -0.504  -0.725  1.00  0.00           H  
ATOM   1824 3HG2 VAL A 112      -5.417  -1.746   0.448  1.00  0.00           H  
ATOM   1825  N   HIS A 113      -8.526  -0.962  -0.194  1.00  0.00           N  
ATOM   1826  CA  HIS A 113      -9.264   0.298  -0.192  1.00  0.00           C  
ATOM   1827  C   HIS A 113      -8.549   1.277   0.715  1.00  0.00           C  
ATOM   1828  O   HIS A 113      -8.093   0.915   1.799  1.00  0.00           O  
ATOM   1829  CB  HIS A 113     -10.710   0.103   0.276  1.00  0.00           C  
ATOM   1830  CG  HIS A 113     -11.484  -0.874  -0.553  1.00  0.00           C  
ATOM   1831  ND1 HIS A 113     -12.075  -0.528  -1.750  1.00  0.00           N  
ATOM   1832  CD2 HIS A 113     -11.765  -2.184  -0.358  1.00  0.00           C  
ATOM   1833  CE1 HIS A 113     -12.686  -1.586  -2.257  1.00  0.00           C  
ATOM   1834  NE2 HIS A 113     -12.513  -2.602  -1.432  1.00  0.00           N  
ATOM   1835  H   HIS A 113      -8.303  -1.403   0.687  1.00  0.00           H  
ATOM   1836  HA  HIS A 113      -9.273   0.686  -1.211  1.00  0.00           H  
ATOM   1837 1HB  HIS A 113     -10.714  -0.248   1.309  1.00  0.00           H  
ATOM   1838 2HB  HIS A 113     -11.232   1.059   0.254  1.00  0.00           H  
ATOM   1839  HD1 HIS A 113     -11.993   0.352  -2.218  1.00  0.00           H  
ATOM   1840  HD2 HIS A 113     -11.514  -2.885   0.438  1.00  0.00           H  
ATOM   1841  HE1 HIS A 113     -13.216  -1.518  -3.207  1.00  0.00           H  
ATOM   1842  N   ILE A 114      -8.434   2.541   0.298  1.00  0.00           N  
ATOM   1843  CA  ILE A 114      -7.598   3.464   1.062  1.00  0.00           C  
ATOM   1844  C   ILE A 114      -8.422   4.594   1.675  1.00  0.00           C  
ATOM   1845  O   ILE A 114      -9.319   5.140   1.033  1.00  0.00           O  
ATOM   1846  CB  ILE A 114      -6.491   4.062   0.175  1.00  0.00           C  
ATOM   1847  CG1 ILE A 114      -5.669   2.947  -0.477  1.00  0.00           C  
ATOM   1848  CG2 ILE A 114      -5.595   4.982   0.989  1.00  0.00           C  
ATOM   1849  CD1 ILE A 114      -4.992   2.028   0.514  1.00  0.00           C  
ATOM   1850  H   ILE A 114      -8.908   2.877  -0.529  1.00  0.00           H  
ATOM   1851  HA  ILE A 114      -7.141   2.908   1.882  1.00  0.00           H  
ATOM   1852  HB  ILE A 114      -6.944   4.634  -0.635  1.00  0.00           H  
ATOM   1853 1HG1 ILE A 114      -6.315   2.344  -1.115  1.00  0.00           H  
ATOM   1854 2HG1 ILE A 114      -4.900   3.386  -1.113  1.00  0.00           H  
ATOM   1855 1HG2 ILE A 114      -4.818   5.395   0.346  1.00  0.00           H  
ATOM   1856 2HG2 ILE A 114      -6.190   5.793   1.406  1.00  0.00           H  
ATOM   1857 3HG2 ILE A 114      -5.133   4.417   1.799  1.00  0.00           H  
ATOM   1858 1HD1 ILE A 114      -4.429   1.264  -0.023  1.00  0.00           H  
ATOM   1859 2HD1 ILE A 114      -4.313   2.606   1.141  1.00  0.00           H  
ATOM   1860 3HD1 ILE A 114      -5.745   1.550   1.139  1.00  0.00           H  
ATOM   1861  N   ASN A 115      -8.125   4.954   2.926  1.00  0.00           N  
ATOM   1862  CA  ASN A 115      -8.824   6.040   3.616  1.00  0.00           C  
ATOM   1863  C   ASN A 115      -7.854   7.046   4.252  1.00  0.00           C  
ATOM   1864  O   ASN A 115      -7.446   6.888   5.402  1.00  0.00           O  
ATOM   1865  CB  ASN A 115      -9.764   5.474   4.665  1.00  0.00           C  
ATOM   1866  CG  ASN A 115     -10.879   4.664   4.065  1.00  0.00           C  
ATOM   1867  OD1 ASN A 115     -11.810   5.216   3.466  1.00  0.00           O  
ATOM   1868  ND2 ASN A 115     -10.805   3.366   4.212  1.00  0.00           N  
ATOM   1869  H   ASN A 115      -7.391   4.457   3.409  1.00  0.00           H  
ATOM   1870  HA  ASN A 115      -9.415   6.585   2.879  1.00  0.00           H  
ATOM   1871 1HB  ASN A 115      -9.202   4.841   5.354  1.00  0.00           H  
ATOM   1872 2HB  ASN A 115     -10.193   6.289   5.246  1.00  0.00           H  
ATOM   1873 1HD2 ASN A 115     -11.520   2.778   3.835  1.00  0.00           H  
ATOM   1874 2HD2 ASN A 115     -10.034   2.963   4.705  1.00  0.00           H  
ATOM   1875  N   PRO A 116      -7.430   8.118   3.575  1.00  0.00           N  
ATOM   1876  CA  PRO A 116      -6.512   9.096   4.114  1.00  0.00           C  
ATOM   1877  C   PRO A 116      -7.080   9.670   5.391  1.00  0.00           C  
ATOM   1878  O   PRO A 116      -8.293   9.834   5.525  1.00  0.00           O  
ATOM   1879  CB  PRO A 116      -6.420  10.148   3.004  1.00  0.00           C  
ATOM   1880  CG  PRO A 116      -6.722   9.390   1.757  1.00  0.00           C  
ATOM   1881  CD  PRO A 116      -7.779   8.400   2.166  1.00  0.00           C  
ATOM   1882  HA  PRO A 116      -5.574   8.591   4.341  1.00  0.00           H  
ATOM   1883 1HB  PRO A 116      -7.137  10.960   3.195  1.00  0.00           H  
ATOM   1884 2HB  PRO A 116      -5.417  10.600   2.997  1.00  0.00           H  
ATOM   1885 1HG  PRO A 116      -7.066  10.077   0.969  1.00  0.00           H  
ATOM   1886 2HG  PRO A 116      -5.810   8.904   1.378  1.00  0.00           H  
ATOM   1887 1HD  PRO A 116      -8.772   8.865   2.077  1.00  0.00           H  
ATOM   1888 2HD  PRO A 116      -7.711   7.505   1.530  1.00  0.00           H  
ATOM   1889  N   THR A 117      -6.239   9.993   6.362  1.00  0.00           N  
ATOM   1890  CA  THR A 117      -6.743  10.511   7.625  1.00  0.00           C  
ATOM   1891  C   THR A 117      -6.630  12.032   7.695  1.00  0.00           C  
ATOM   1892  O   THR A 117      -5.732  12.625   7.097  1.00  0.00           O  
ATOM   1893  OXT THR A 117      -7.421  12.663   8.338  1.00  0.00           O  
ATOM   1894  CB  THR A 117      -5.995   9.883   8.815  1.00  0.00           C  
ATOM   1895  OG1 THR A 117      -4.604  10.223   8.741  1.00  0.00           O  
ATOM   1896  CG2 THR A 117      -6.145   8.369   8.799  1.00  0.00           C  
ATOM   1897  H   THR A 117      -5.242   9.884   6.238  1.00  0.00           H  
ATOM   1898  HA  THR A 117      -7.800  10.258   7.697  1.00  0.00           H  
ATOM   1899  HB  THR A 117      -6.402  10.273   9.748  1.00  0.00           H  
ATOM   1900  HG1 THR A 117      -4.329  10.243   7.823  1.00  0.00           H  
ATOM   1901 1HG2 THR A 117      -5.609   7.942   9.647  1.00  0.00           H  
ATOM   1902 2HG2 THR A 117      -7.201   8.107   8.867  1.00  0.00           H  
ATOM   1903 3HG2 THR A 117      -5.731   7.972   7.874  1.00  0.00           H  
TER                                                                             
HETATM 1905  C5  DTN B 118      -1.193  -2.667  -1.540  1.00  0.00           C  
HETATM 1906  N2  DTN B 118      -0.799  -1.566  -0.873  1.00  0.00           N  
HETATM 1907  C1  DTN B 118      -1.315  -0.762   0.072  1.00  0.00           C  
HETATM 1908  C2  DTN B 118      -0.610   0.323   0.550  1.00  0.00           C  
HETATM 1909  N1  DTN B 118       0.626   0.568   0.047  1.00  0.00           N  
HETATM 1910  C3  DTN B 118       1.216  -0.182  -0.897  1.00  0.00           C  
HETATM 1911  C4  DTN B 118       0.500  -1.262  -1.365  1.00  0.00           C  
HETATM 1912  N3  DTN B 118       0.822  -2.170  -2.284  1.00  0.00           N  
HETATM 1913  C6  DTN B 118      -0.200  -3.052  -2.417  1.00  0.00           C  
HETATM 1914  C7  DTN B 118      -0.287  -4.224  -3.318  1.00  0.00           C  
HETATM 1915  C8  DTN B 118      -1.066  -4.000  -4.533  1.00  0.00           C  
HETATM 1916  C9  DTN B 118      -0.461  -4.125  -5.777  1.00  0.00           C  
HETATM 1917  C10 DTN B 118      -1.166  -3.919  -6.956  1.00  0.00           C  
HETATM 1918  C11 DTN B 118      -2.506  -3.582  -6.918  1.00  0.00           C  
HETATM 1919  C12 DTN B 118      -3.126  -3.452  -5.697  1.00  0.00           C  
HETATM 1920  C13 DTN B 118      -2.401  -3.662  -4.521  1.00  0.00           C  
HETATM 1921  C14 DTN B 118       2.528   0.132  -1.387  1.00  0.00           C  
HETATM 1922  C15 DTN B 118       2.824   0.365  -2.692  1.00  0.00           C  
HETATM 1923  C16 DTN B 118       4.101   0.664  -3.140  1.00  0.00           C  
HETATM 1924  C17 DTN B 118       5.124   0.733  -2.240  1.00  0.00           C  
HETATM 1925  C18 DTN B 118       4.864   0.501  -0.893  1.00  0.00           C  
HETATM 1926  C19 DTN B 118       3.582   0.204  -0.475  1.00  0.00           C  
HETATM 1927  C20 DTN B 118      -1.184   1.188   1.579  1.00  0.00           C  
HETATM 1928  C21 DTN B 118      -1.546   2.494   1.376  1.00  0.00           C  
HETATM 1929  C22 DTN B 118      -2.087   3.284   2.370  1.00  0.00           C  
HETATM 1930  C23 DTN B 118      -2.262   2.718   3.617  1.00  0.00           C  
HETATM 1931  C24 DTN B 118      -1.906   1.412   3.845  1.00  0.00           C  
HETATM 1932  C25 DTN B 118      -1.369   0.649   2.832  1.00  0.00           C  
HETATM 1933  O1  DTN B 118      -2.325  -3.196  -1.324  1.00  0.00           O  
HETATM 1934  H1  DTN B 118      -2.303  -1.027   0.420  1.00  0.00           H  
HETATM 1935  H2  DTN B 118       0.710  -4.611  -3.607  1.00  0.00           H  
HETATM 1936  H3  DTN B 118      -0.780  -5.036  -2.723  1.00  0.00           H  
HETATM 1937  H4  DTN B 118       0.569  -4.385  -5.824  1.00  0.00           H  
HETATM 1938  H5  DTN B 118      -0.693  -4.018  -7.926  1.00  0.00           H  
HETATM 1939  H6  DTN B 118      -3.091  -3.414  -7.825  1.00  0.00           H  
HETATM 1940  H7  DTN B 118      -4.183  -3.185  -5.666  1.00  0.00           H  
HETATM 1941  H8  DTN B 118      -2.918  -3.554  -3.587  1.00  0.00           H  
HETATM 1942  H9  DTN B 118       2.035   0.308  -3.422  1.00  0.00           H  
HETATM 1943  H10 DTN B 118       4.331   0.849  -4.183  1.00  0.00           H  
HETATM 1944  H11 DTN B 118       6.132   0.964  -2.556  1.00  0.00           H  
HETATM 1945  H12 DTN B 118       5.706   0.568  -0.226  1.00  0.00           H  
HETATM 1946  H13 DTN B 118       3.415   0.032   0.564  1.00  0.00           H  
HETATM 1947  H14 DTN B 118      -1.418   2.951   0.409  1.00  0.00           H  
HETATM 1948  H15 DTN B 118      -2.366   4.315   2.185  1.00  0.00           H  
HETATM 1949  H16 DTN B 118      -2.688   3.356   4.383  1.00  0.00           H  
HETATM 1950  H17 DTN B 118      -2.047   0.987   4.811  1.00  0.00           H  
HETATM 1951  H18 DTN B 118      -1.106  -0.376   3.068  1.00  0.00           H  
CONECT 1905 1906 1913 1933                                                      
CONECT 1906 1905 1907 1911                                                      
CONECT 1907 1906 1908 1934                                                      
CONECT 1908 1907 1909 1927                                                      
CONECT 1909 1908 1910                                                           
CONECT 1910 1909 1911 1921                                                      
CONECT 1911 1906 1910 1912                                                      
CONECT 1912 1911 1913                                                           
CONECT 1913 1905 1912 1914                                                      
CONECT 1914 1913 1915 1935 1936                                                 
CONECT 1915 1914 1916 1920                                                      
CONECT 1916 1915 1917 1937                                                      
CONECT 1917 1916 1918 1938                                                      
CONECT 1918 1917 1919 1939                                                      
CONECT 1919 1918 1920 1940                                                      
CONECT 1920 1915 1919 1941                                                      
CONECT 1921 1910 1922 1926                                                      
CONECT 1922 1921 1923 1942                                                      
CONECT 1923 1922 1924 1943                                                      
CONECT 1924 1923 1925 1944                                                      
CONECT 1925 1924 1926 1945                                                      
CONECT 1926 1921 1925 1946                                                      
CONECT 1927 1908 1928 1932                                                      
CONECT 1928 1927 1929 1947                                                      
CONECT 1929 1928 1930 1948                                                      
CONECT 1930 1929 1931 1949                                                      
CONECT 1931 1930 1932 1950                                                      
CONECT 1932 1927 1931 1951                                                      
CONECT 1933 1905                                                                
CONECT 1934 1907                                                                
CONECT 1935 1914                                                                
CONECT 1936 1914                                                                
CONECT 1937 1916                                                                
CONECT 1938 1917                                                                
CONECT 1939 1918                                                                
CONECT 1940 1919                                                                
CONECT 1941 1920                                                                
CONECT 1942 1922                                                                
CONECT 1943 1923                                                                
CONECT 1944 1924                                                                
CONECT 1945 1925                                                                
CONECT 1946 1926                                                                
CONECT 1947 1928                                                                
CONECT 1948 1929                                                                
CONECT 1949 1930                                                                
CONECT 1950 1931                                                                
CONECT 1951 1932   
TER
END
                                                                          
