# Supplementary material for: De novo design of luciferases using deep learning
Source: Nature. 2023 Feb 22;614(7949):774–80. doi: 10.1038/s41586-023-05696-3 (PMC9946828; doi:10.1038/s41586-023-05696-3)
Supplement: Supplementary file 4 — Design models of LuxSit and LuxSit-I [file 41586_2023_5696_MOESM4_ESM.zip › luxsiti_relaxed.pdb]

HEADER                                            08-APR-22   XXXX              
EXPDTA    THEORETICAL MODEL                                                     
REMARK 220                                                                      
REMARK 220 EXPERIMENTAL DETAILS                                                 
REMARK 220  EXPERIMENT TYPE                : THEORETICAL MODELLING              
REMARK 220  DATE OF DATA COLLECTION        : 08-APR-22                          
REMARK 220                                                                      
REMARK 220 REMARK: MODEL GENERATED BY ROSETTA                                   
REMARK 220  VERSION 2021.38+release.4d5a969                                     
HETNAM     DTN B 118  DTN                                                       
ATOM      1  N   MET A   1      -6.744 -22.152   2.662  1.00  0.00           N  
ATOM      2  CA  MET A   1      -5.453 -21.864   3.273  1.00  0.00           C  
ATOM      3  C   MET A   1      -5.699 -21.521   4.745  1.00  0.00           C  
ATOM      4  O   MET A   1      -6.638 -20.801   5.077  1.00  0.00           O  
ATOM      5  CB  MET A   1      -4.716 -20.756   2.503  1.00  0.00           C  
ATOM      6  CG  MET A   1      -3.286 -20.645   2.921  1.00  0.00           C  
ATOM      7  SD  MET A   1      -2.254 -19.523   1.957  1.00  0.00           S  
ATOM      8  CE  MET A   1      -2.576 -18.025   2.753  1.00  0.00           C  
ATOM      9 1H   MET A   1      -6.549 -22.529   1.740  1.00  0.00           H  
ATOM     10 2H   MET A   1      -7.240 -22.840   3.203  1.00  0.00           H  
ATOM     11 3H   MET A   1      -7.340 -21.331   2.586  1.00  0.00           H  
ATOM     12  HA  MET A   1      -4.839 -22.764   3.238  1.00  0.00           H  
ATOM     13 1HB  MET A   1      -4.757 -20.945   1.434  1.00  0.00           H  
ATOM     14 2HB  MET A   1      -5.200 -19.795   2.691  1.00  0.00           H  
ATOM     15 1HG  MET A   1      -3.300 -20.295   3.935  1.00  0.00           H  
ATOM     16 2HG  MET A   1      -2.842 -21.630   2.892  1.00  0.00           H  
ATOM     17 1HE  MET A   1      -2.013 -17.227   2.279  1.00  0.00           H  
ATOM     18 2HE  MET A   1      -3.627 -17.830   2.701  1.00  0.00           H  
ATOM     19 3HE  MET A   1      -2.279 -18.110   3.772  1.00  0.00           H  
ATOM     20  N   SER A   2      -4.900 -22.085   5.647  1.00  0.00           N  
ATOM     21  CA  SER A   2      -5.157 -21.915   7.078  1.00  0.00           C  
ATOM     22  C   SER A   2      -4.923 -20.520   7.607  1.00  0.00           C  
ATOM     23  O   SER A   2      -4.161 -19.746   7.031  1.00  0.00           O  
ATOM     24  CB  SER A   2      -4.270 -22.852   7.862  1.00  0.00           C  
ATOM     25  OG  SER A   2      -2.922 -22.493   7.704  1.00  0.00           O  
ATOM     26  H   SER A   2      -4.084 -22.632   5.360  1.00  0.00           H  
ATOM     27  HA  SER A   2      -6.201 -22.175   7.263  1.00  0.00           H  
ATOM     28 1HB  SER A   2      -4.539 -22.812   8.916  1.00  0.00           H  
ATOM     29 2HB  SER A   2      -4.419 -23.873   7.520  1.00  0.00           H  
ATOM     30  HG  SER A   2      -2.717 -22.740   6.768  1.00  0.00           H  
ATOM     31  N   GLU A   3      -5.510 -20.236   8.771  1.00  0.00           N  
ATOM     32  CA  GLU A   3      -5.315 -18.951   9.425  1.00  0.00           C  
ATOM     33  C   GLU A   3      -3.855 -18.640   9.684  1.00  0.00           C  
ATOM     34  O   GLU A   3      -3.423 -17.507   9.481  1.00  0.00           O  
ATOM     35  CB  GLU A   3      -6.085 -18.898  10.743  1.00  0.00           C  
ATOM     36  CG  GLU A   3      -5.913 -17.596  11.505  1.00  0.00           C  
ATOM     37  CD  GLU A   3      -6.762 -17.501  12.745  1.00  0.00           C  
ATOM     38  OE1 GLU A   3      -7.471 -18.430  13.046  1.00  0.00           O  
ATOM     39  OE2 GLU A   3      -6.686 -16.480  13.401  1.00  0.00           O  
ATOM     40  H   GLU A   3      -6.123 -20.918   9.192  1.00  0.00           H  
ATOM     41  HA  GLU A   3      -5.704 -18.177   8.767  1.00  0.00           H  
ATOM     42 1HB  GLU A   3      -7.150 -19.032  10.547  1.00  0.00           H  
ATOM     43 2HB  GLU A   3      -5.762 -19.714  11.388  1.00  0.00           H  
ATOM     44 1HG  GLU A   3      -4.866 -17.517  11.798  1.00  0.00           H  
ATOM     45 2HG  GLU A   3      -6.129 -16.767  10.863  1.00  0.00           H  
ATOM     46  N   GLU A   4      -3.070 -19.633  10.109  1.00  0.00           N  
ATOM     47  CA  GLU A   4      -1.673 -19.328  10.373  1.00  0.00           C  
ATOM     48  C   GLU A   4      -0.976 -19.011   9.062  1.00  0.00           C  
ATOM     49  O   GLU A   4      -0.188 -18.067   8.987  1.00  0.00           O  
ATOM     50  CB  GLU A   4      -0.941 -20.468  11.072  1.00  0.00           C  
ATOM     51  CG  GLU A   4       0.499 -20.095  11.471  1.00  0.00           C  
ATOM     52  CD  GLU A   4       0.549 -18.988  12.532  1.00  0.00           C  
ATOM     53  OE1 GLU A   4      -0.416 -18.853  13.252  1.00  0.00           O  
ATOM     54  OE2 GLU A   4       1.529 -18.258  12.597  1.00  0.00           O  
ATOM     55  H   GLU A   4      -3.442 -20.560  10.252  1.00  0.00           H  
ATOM     56  HA  GLU A   4      -1.624 -18.445  11.011  1.00  0.00           H  
ATOM     57 1HB  GLU A   4      -1.485 -20.759  11.970  1.00  0.00           H  
ATOM     58 2HB  GLU A   4      -0.901 -21.336  10.411  1.00  0.00           H  
ATOM     59 1HG  GLU A   4       1.003 -20.980  11.857  1.00  0.00           H  
ATOM     60 2HG  GLU A   4       1.034 -19.764  10.580  1.00  0.00           H  
ATOM     61  N   GLN A   5      -1.284 -19.763   7.999  1.00  0.00           N  
ATOM     62  CA  GLN A   5      -0.648 -19.459   6.725  1.00  0.00           C  
ATOM     63  C   GLN A   5      -1.011 -18.054   6.265  1.00  0.00           C  
ATOM     64  O   GLN A   5      -0.158 -17.337   5.743  1.00  0.00           O  
ATOM     65  CB  GLN A   5      -1.054 -20.472   5.668  1.00  0.00           C  
ATOM     66  CG  GLN A   5      -0.452 -21.853   5.787  1.00  0.00           C  
ATOM     67  CD  GLN A   5      -1.138 -22.820   4.821  1.00  0.00           C  
ATOM     68  OE1 GLN A   5      -2.329 -23.153   5.037  1.00  0.00           O  
ATOM     69  NE2 GLN A   5      -0.439 -23.232   3.761  1.00  0.00           N  
ATOM     70  H   GLN A   5      -1.942 -20.547   8.060  1.00  0.00           H  
ATOM     71  HA  GLN A   5       0.431 -19.505   6.859  1.00  0.00           H  
ATOM     72 1HB  GLN A   5      -2.120 -20.599   5.735  1.00  0.00           H  
ATOM     73 2HB  GLN A   5      -0.820 -20.081   4.683  1.00  0.00           H  
ATOM     74 1HG  GLN A   5       0.604 -21.799   5.523  1.00  0.00           H  
ATOM     75 2HG  GLN A   5      -0.562 -22.216   6.807  1.00  0.00           H  
ATOM     76 1HE2 GLN A   5      -0.860 -23.850   3.066  1.00  0.00           H  
ATOM     77 2HE2 GLN A   5       0.503 -22.920   3.630  1.00  0.00           H  
ATOM     78  N   ILE A   6      -2.263 -17.647   6.485  1.00  0.00           N  
ATOM     79  CA  ILE A   6      -2.712 -16.314   6.112  1.00  0.00           C  
ATOM     80  C   ILE A   6      -2.006 -15.255   6.937  1.00  0.00           C  
ATOM     81  O   ILE A   6      -1.554 -14.243   6.404  1.00  0.00           O  
ATOM     82  CB  ILE A   6      -4.229 -16.171   6.226  1.00  0.00           C  
ATOM     83  CG1 ILE A   6      -4.891 -17.045   5.160  1.00  0.00           C  
ATOM     84  CG2 ILE A   6      -4.603 -14.723   6.047  1.00  0.00           C  
ATOM     85  CD1 ILE A   6      -6.356 -17.238   5.307  1.00  0.00           C  
ATOM     86  H   ILE A   6      -2.927 -18.299   6.903  1.00  0.00           H  
ATOM     87  HA  ILE A   6      -2.456 -16.146   5.071  1.00  0.00           H  
ATOM     88  HB  ILE A   6      -4.560 -16.526   7.200  1.00  0.00           H  
ATOM     89 1HG1 ILE A   6      -4.710 -16.593   4.215  1.00  0.00           H  
ATOM     90 2HG1 ILE A   6      -4.423 -18.029   5.173  1.00  0.00           H  
ATOM     91 1HG2 ILE A   6      -5.666 -14.635   6.124  1.00  0.00           H  
ATOM     92 2HG2 ILE A   6      -4.129 -14.123   6.823  1.00  0.00           H  
ATOM     93 3HG2 ILE A   6      -4.275 -14.374   5.068  1.00  0.00           H  
ATOM     94 1HD1 ILE A   6      -6.725 -17.872   4.496  1.00  0.00           H  
ATOM     95 2HD1 ILE A   6      -6.540 -17.728   6.251  1.00  0.00           H  
ATOM     96 3HD1 ILE A   6      -6.863 -16.277   5.277  1.00  0.00           H  
ATOM     97  N   ARG A   7      -1.891 -15.463   8.243  1.00  0.00           N  
ATOM     98  CA  ARG A   7      -1.193 -14.483   9.055  1.00  0.00           C  
ATOM     99  C   ARG A   7       0.272 -14.348   8.600  1.00  0.00           C  
ATOM    100  O   ARG A   7       0.804 -13.233   8.544  1.00  0.00           O  
ATOM    101  CB  ARG A   7      -1.314 -14.845  10.534  1.00  0.00           C  
ATOM    102  CG  ARG A   7      -2.743 -14.611  11.097  1.00  0.00           C  
ATOM    103  CD  ARG A   7      -2.917 -14.931  12.550  1.00  0.00           C  
ATOM    104  NE  ARG A   7      -4.318 -14.694  12.955  1.00  0.00           N  
ATOM    105  CZ  ARG A   7      -4.839 -13.504  13.309  1.00  0.00           C  
ATOM    106  NH1 ARG A   7      -4.095 -12.433  13.378  1.00  0.00           N  
ATOM    107  NH2 ARG A   7      -6.121 -13.448  13.575  1.00  0.00           N  
ATOM    108  H   ARG A   7      -2.293 -16.298   8.671  1.00  0.00           H  
ATOM    109  HA  ARG A   7      -1.680 -13.519   8.914  1.00  0.00           H  
ATOM    110 1HB  ARG A   7      -1.067 -15.903  10.669  1.00  0.00           H  
ATOM    111 2HB  ARG A   7      -0.608 -14.261  11.121  1.00  0.00           H  
ATOM    112 1HG  ARG A   7      -3.000 -13.584  10.975  1.00  0.00           H  
ATOM    113 2HG  ARG A   7      -3.452 -15.219  10.535  1.00  0.00           H  
ATOM    114 1HD  ARG A   7      -2.683 -15.986  12.721  1.00  0.00           H  
ATOM    115 2HD  ARG A   7      -2.269 -14.304  13.156  1.00  0.00           H  
ATOM    116  HE  ARG A   7      -4.981 -15.478  12.943  1.00  0.00           H  
ATOM    117 1HH1 ARG A   7      -3.111 -12.491  13.167  1.00  0.00           H  
ATOM    118 2HH1 ARG A   7      -4.499 -11.553  13.668  1.00  0.00           H  
ATOM    119 1HH2 ARG A   7      -6.655 -14.325  13.520  1.00  0.00           H  
ATOM    120 2HH2 ARG A   7      -6.578 -12.545  13.782  1.00  0.00           H  
ATOM    121  N   GLN A   8       0.912 -15.467   8.218  1.00  0.00           N  
ATOM    122  CA  GLN A   8       2.292 -15.410   7.737  1.00  0.00           C  
ATOM    123  C   GLN A   8       2.361 -14.789   6.337  1.00  0.00           C  
ATOM    124  O   GLN A   8       3.290 -14.039   6.020  1.00  0.00           O  
ATOM    125  CB  GLN A   8       2.924 -16.805   7.719  1.00  0.00           C  
ATOM    126  CG  GLN A   8       3.138 -17.442   9.106  1.00  0.00           C  
ATOM    127  CD  GLN A   8       4.021 -16.604  10.001  1.00  0.00           C  
ATOM    128  OE1 GLN A   8       4.963 -15.944   9.514  1.00  0.00           O  
ATOM    129  NE2 GLN A   8       3.752 -16.641  11.309  1.00  0.00           N  
ATOM    130  H   GLN A   8       0.444 -16.372   8.299  1.00  0.00           H  
ATOM    131  HA  GLN A   8       2.865 -14.782   8.415  1.00  0.00           H  
ATOM    132 1HB  GLN A   8       2.277 -17.476   7.149  1.00  0.00           H  
ATOM    133 2HB  GLN A   8       3.884 -16.764   7.209  1.00  0.00           H  
ATOM    134 1HG  GLN A   8       2.171 -17.544   9.601  1.00  0.00           H  
ATOM    135 2HG  GLN A   8       3.594 -18.422   8.984  1.00  0.00           H  
ATOM    136 1HE2 GLN A   8       4.305 -16.123  11.958  1.00  0.00           H  
ATOM    137 2HE2 GLN A   8       2.973 -17.226  11.664  1.00  0.00           H  
ATOM    138  N   PHE A   9       1.351 -15.052   5.505  1.00  0.00           N  
ATOM    139  CA  PHE A   9       1.278 -14.472   4.171  1.00  0.00           C  
ATOM    140  C   PHE A   9       1.313 -12.962   4.294  1.00  0.00           C  
ATOM    141  O   PHE A   9       2.113 -12.276   3.645  1.00  0.00           O  
ATOM    142  CB  PHE A   9      -0.043 -14.863   3.486  1.00  0.00           C  
ATOM    143  CG  PHE A   9      -0.252 -14.222   2.173  1.00  0.00           C  
ATOM    144  CD1 PHE A   9       0.196 -14.794   1.017  1.00  0.00           C  
ATOM    145  CD2 PHE A   9      -0.871 -12.990   2.108  1.00  0.00           C  
ATOM    146  CE1 PHE A   9       0.019 -14.151  -0.174  1.00  0.00           C  
ATOM    147  CE2 PHE A   9      -1.032 -12.340   0.933  1.00  0.00           C  
ATOM    148  CZ  PHE A   9      -0.590 -12.911  -0.217  1.00  0.00           C  
ATOM    149  H   PHE A   9       0.621 -15.696   5.791  1.00  0.00           H  
ATOM    150  HA  PHE A   9       2.131 -14.809   3.580  1.00  0.00           H  
ATOM    151 1HB  PHE A   9      -0.080 -15.943   3.358  1.00  0.00           H  
ATOM    152 2HB  PHE A   9      -0.870 -14.588   4.112  1.00  0.00           H  
ATOM    153  HD1 PHE A   9       0.693 -15.763   1.053  1.00  0.00           H  
ATOM    154  HD2 PHE A   9      -1.221 -12.535   3.021  1.00  0.00           H  
ATOM    155  HE1 PHE A   9       0.375 -14.613  -1.090  1.00  0.00           H  
ATOM    156  HE2 PHE A   9      -1.503 -11.374   0.920  1.00  0.00           H  
ATOM    157  HZ  PHE A   9      -0.711 -12.395  -1.169  1.00  0.00           H  
ATOM    158  N   LEU A  10       0.433 -12.453   5.154  1.00  0.00           N  
ATOM    159  CA  LEU A  10       0.291 -11.032   5.362  1.00  0.00           C  
ATOM    160  C   LEU A  10       1.538 -10.442   5.978  1.00  0.00           C  
ATOM    161  O   LEU A  10       1.981  -9.368   5.574  1.00  0.00           O  
ATOM    162  CB  LEU A  10      -0.910 -10.800   6.257  1.00  0.00           C  
ATOM    163  CG  LEU A  10      -2.204 -11.172   5.609  1.00  0.00           C  
ATOM    164  CD1 LEU A  10      -3.273 -11.078   6.588  1.00  0.00           C  
ATOM    165  CD2 LEU A  10      -2.455 -10.306   4.472  1.00  0.00           C  
ATOM    166  H   LEU A  10      -0.182 -13.090   5.663  1.00  0.00           H  
ATOM    167  HA  LEU A  10       0.116 -10.558   4.400  1.00  0.00           H  
ATOM    168 1HB  LEU A  10      -0.799 -11.410   7.156  1.00  0.00           H  
ATOM    169 2HB  LEU A  10      -0.952  -9.761   6.543  1.00  0.00           H  
ATOM    170  HG  LEU A  10      -2.152 -12.195   5.259  1.00  0.00           H  
ATOM    171 1HD1 LEU A  10      -4.209 -11.362   6.121  1.00  0.00           H  
ATOM    172 2HD1 LEU A  10      -3.053 -11.754   7.406  1.00  0.00           H  
ATOM    173 3HD1 LEU A  10      -3.334 -10.057   6.956  1.00  0.00           H  
ATOM    174 1HD2 LEU A  10      -3.386 -10.620   4.027  1.00  0.00           H  
ATOM    175 2HD2 LEU A  10      -2.528  -9.278   4.804  1.00  0.00           H  
ATOM    176 3HD2 LEU A  10      -1.654 -10.391   3.743  1.00  0.00           H  
ATOM    177  N   ARG A  11       2.161 -11.154   6.919  1.00  0.00           N  
ATOM    178  CA  ARG A  11       3.376 -10.631   7.514  1.00  0.00           C  
ATOM    179  C   ARG A  11       4.422 -10.404   6.431  1.00  0.00           C  
ATOM    180  O   ARG A  11       4.980  -9.310   6.325  1.00  0.00           O  
ATOM    181  CB  ARG A  11       3.911 -11.575   8.588  1.00  0.00           C  
ATOM    182  CG  ARG A  11       5.176 -11.084   9.298  1.00  0.00           C  
ATOM    183  CD  ARG A  11       5.646 -12.018  10.384  1.00  0.00           C  
ATOM    184  NE  ARG A  11       6.122 -13.306   9.887  1.00  0.00           N  
ATOM    185  CZ  ARG A  11       7.336 -13.537   9.358  1.00  0.00           C  
ATOM    186  NH1 ARG A  11       8.240 -12.580   9.240  1.00  0.00           N  
ATOM    187  NH2 ARG A  11       7.598 -14.763   8.964  1.00  0.00           N  
ATOM    188  H   ARG A  11       1.771 -12.034   7.258  1.00  0.00           H  
ATOM    189  HA  ARG A  11       3.149  -9.674   7.983  1.00  0.00           H  
ATOM    190 1HB  ARG A  11       3.141 -11.748   9.337  1.00  0.00           H  
ATOM    191 2HB  ARG A  11       4.144 -12.540   8.135  1.00  0.00           H  
ATOM    192 1HG  ARG A  11       5.973 -11.010   8.559  1.00  0.00           H  
ATOM    193 2HG  ARG A  11       5.002 -10.101   9.735  1.00  0.00           H  
ATOM    194 1HD  ARG A  11       6.469 -11.540  10.918  1.00  0.00           H  
ATOM    195 2HD  ARG A  11       4.826 -12.205  11.075  1.00  0.00           H  
ATOM    196  HE  ARG A  11       5.498 -14.120   9.933  1.00  0.00           H  
ATOM    197 1HH1 ARG A  11       8.036 -11.611   9.537  1.00  0.00           H  
ATOM    198 2HH1 ARG A  11       9.140 -12.779   8.837  1.00  0.00           H  
ATOM    199 1HH2 ARG A  11       6.855 -15.464   9.078  1.00  0.00           H  
ATOM    200 2HH2 ARG A  11       8.492 -14.997   8.564  1.00  0.00           H  
ATOM    201  N   ARG A  12       4.628 -11.408   5.568  1.00  0.00           N  
ATOM    202  CA  ARG A  12       5.619 -11.288   4.504  1.00  0.00           C  
ATOM    203  C   ARG A  12       5.264 -10.169   3.540  1.00  0.00           C  
ATOM    204  O   ARG A  12       6.135  -9.426   3.085  1.00  0.00           O  
ATOM    205  CB  ARG A  12       5.714 -12.585   3.716  1.00  0.00           C  
ATOM    206  CG  ARG A  12       6.329 -13.749   4.461  1.00  0.00           C  
ATOM    207  CD  ARG A  12       6.252 -15.005   3.668  1.00  0.00           C  
ATOM    208  NE  ARG A  12       7.120 -14.987   2.487  1.00  0.00           N  
ATOM    209  CZ  ARG A  12       6.990 -15.823   1.437  1.00  0.00           C  
ATOM    210  NH1 ARG A  12       6.021 -16.712   1.428  1.00  0.00           N  
ATOM    211  NH2 ARG A  12       7.832 -15.759   0.421  1.00  0.00           N  
ATOM    212  H   ARG A  12       4.110 -12.283   5.679  1.00  0.00           H  
ATOM    213  HA  ARG A  12       6.586 -11.071   4.957  1.00  0.00           H  
ATOM    214 1HB  ARG A  12       4.709 -12.890   3.413  1.00  0.00           H  
ATOM    215 2HB  ARG A  12       6.292 -12.420   2.808  1.00  0.00           H  
ATOM    216 1HG  ARG A  12       7.376 -13.533   4.673  1.00  0.00           H  
ATOM    217 2HG  ARG A  12       5.793 -13.900   5.401  1.00  0.00           H  
ATOM    218 1HD  ARG A  12       6.544 -15.846   4.295  1.00  0.00           H  
ATOM    219 2HD  ARG A  12       5.222 -15.145   3.332  1.00  0.00           H  
ATOM    220  HE  ARG A  12       7.878 -14.315   2.465  1.00  0.00           H  
ATOM    221 1HH1 ARG A  12       5.377 -16.764   2.206  1.00  0.00           H  
ATOM    222 2HH1 ARG A  12       5.921 -17.342   0.645  1.00  0.00           H  
ATOM    223 1HH2 ARG A  12       8.594 -15.093   0.431  1.00  0.00           H  
ATOM    224 2HH2 ARG A  12       7.729 -16.391  -0.359  1.00  0.00           H  
ATOM    225  N   PHE A  13       3.978 -10.023   3.238  1.00  0.00           N  
ATOM    226  CA  PHE A  13       3.543  -8.978   2.332  1.00  0.00           C  
ATOM    227  C   PHE A  13       3.862  -7.599   2.865  1.00  0.00           C  
ATOM    228  O   PHE A  13       4.494  -6.796   2.179  1.00  0.00           O  
ATOM    229  CB  PHE A  13       2.046  -9.108   2.038  1.00  0.00           C  
ATOM    230  CG  PHE A  13       1.489  -8.037   1.177  1.00  0.00           C  
ATOM    231  CD1 PHE A  13       1.897  -7.903  -0.136  1.00  0.00           C  
ATOM    232  CD2 PHE A  13       0.507  -7.204   1.650  1.00  0.00           C  
ATOM    233  CE1 PHE A  13       1.347  -6.941  -0.947  1.00  0.00           C  
ATOM    234  CE2 PHE A  13      -0.057  -6.248   0.840  1.00  0.00           C  
ATOM    235  CZ  PHE A  13       0.360  -6.116  -0.461  1.00  0.00           C  
ATOM    236  H   PHE A  13       3.288 -10.672   3.619  1.00  0.00           H  
ATOM    237  HA  PHE A  13       4.083  -9.095   1.394  1.00  0.00           H  
ATOM    238 1HB  PHE A  13       1.824 -10.061   1.589  1.00  0.00           H  
ATOM    239 2HB  PHE A  13       1.508  -9.079   2.982  1.00  0.00           H  
ATOM    240  HD1 PHE A  13       2.670  -8.567  -0.526  1.00  0.00           H  
ATOM    241  HD2 PHE A  13       0.173  -7.319   2.678  1.00  0.00           H  
ATOM    242  HE1 PHE A  13       1.689  -6.844  -1.971  1.00  0.00           H  
ATOM    243  HE2 PHE A  13      -0.835  -5.601   1.228  1.00  0.00           H  
ATOM    244  HZ  PHE A  13      -0.091  -5.356  -1.098  1.00  0.00           H  
ATOM    245  N   TYR A  14       3.472  -7.319   4.098  1.00  0.00           N  
ATOM    246  CA  TYR A  14       3.661  -5.971   4.594  1.00  0.00           C  
ATOM    247  C   TYR A  14       5.135  -5.678   4.887  1.00  0.00           C  
ATOM    248  O   TYR A  14       5.606  -4.557   4.655  1.00  0.00           O  
ATOM    249  CB  TYR A  14       2.763  -5.756   5.808  1.00  0.00           C  
ATOM    250  CG  TYR A  14       1.284  -5.757   5.419  1.00  0.00           C  
ATOM    251  CD1 TYR A  14       0.465  -6.749   5.875  1.00  0.00           C  
ATOM    252  CD2 TYR A  14       0.769  -4.795   4.578  1.00  0.00           C  
ATOM    253  CE1 TYR A  14      -0.851  -6.792   5.510  1.00  0.00           C  
ATOM    254  CE2 TYR A  14      -0.554  -4.831   4.212  1.00  0.00           C  
ATOM    255  CZ  TYR A  14      -1.368  -5.835   4.679  1.00  0.00           C  
ATOM    256  OH  TYR A  14      -2.693  -5.904   4.330  1.00  0.00           O  
ATOM    257  H   TYR A  14       2.999  -8.029   4.662  1.00  0.00           H  
ATOM    258  HA  TYR A  14       3.341  -5.281   3.816  1.00  0.00           H  
ATOM    259 1HB  TYR A  14       2.927  -6.569   6.524  1.00  0.00           H  
ATOM    260 2HB  TYR A  14       3.002  -4.824   6.306  1.00  0.00           H  
ATOM    261  HD1 TYR A  14       0.865  -7.510   6.534  1.00  0.00           H  
ATOM    262  HD2 TYR A  14       1.403  -4.016   4.204  1.00  0.00           H  
ATOM    263  HE1 TYR A  14      -1.477  -7.584   5.884  1.00  0.00           H  
ATOM    264  HE2 TYR A  14      -0.942  -4.076   3.560  1.00  0.00           H  
ATOM    265  HH  TYR A  14      -2.955  -5.146   3.779  1.00  0.00           H  
ATOM    266  N   GLU A  15       5.900  -6.679   5.344  1.00  0.00           N  
ATOM    267  CA  GLU A  15       7.319  -6.429   5.570  1.00  0.00           C  
ATOM    268  C   GLU A  15       7.986  -6.129   4.230  1.00  0.00           C  
ATOM    269  O   GLU A  15       8.823  -5.218   4.126  1.00  0.00           O  
ATOM    270  CB  GLU A  15       8.009  -7.635   6.227  1.00  0.00           C  
ATOM    271  CG  GLU A  15       7.624  -7.911   7.691  1.00  0.00           C  
ATOM    272  CD  GLU A  15       8.265  -9.182   8.237  1.00  0.00           C  
ATOM    273  OE1 GLU A  15       9.023  -9.798   7.522  1.00  0.00           O  
ATOM    274  OE2 GLU A  15       7.964  -9.562   9.354  1.00  0.00           O  
ATOM    275  H   GLU A  15       5.505  -7.600   5.545  1.00  0.00           H  
ATOM    276  HA  GLU A  15       7.427  -5.558   6.216  1.00  0.00           H  
ATOM    277 1HB  GLU A  15       7.766  -8.535   5.653  1.00  0.00           H  
ATOM    278 2HB  GLU A  15       9.089  -7.503   6.182  1.00  0.00           H  
ATOM    279 1HG  GLU A  15       7.944  -7.068   8.300  1.00  0.00           H  
ATOM    280 2HG  GLU A  15       6.544  -7.986   7.771  1.00  0.00           H  
ATOM    281  N   ALA A  16       7.582  -6.877   3.188  1.00  0.00           N  
ATOM    282  CA  ALA A  16       8.123  -6.690   1.857  1.00  0.00           C  
ATOM    283  C   ALA A  16       7.826  -5.303   1.335  1.00  0.00           C  
ATOM    284  O   ALA A  16       8.686  -4.656   0.725  1.00  0.00           O  
ATOM    285  CB  ALA A  16       7.537  -7.711   0.894  1.00  0.00           C  
ATOM    286  H   ALA A  16       6.899  -7.624   3.320  1.00  0.00           H  
ATOM    287  HA  ALA A  16       9.200  -6.816   1.916  1.00  0.00           H  
ATOM    288 1HB  ALA A  16       7.966  -7.570  -0.094  1.00  0.00           H  
ATOM    289 2HB  ALA A  16       7.764  -8.709   1.250  1.00  0.00           H  
ATOM    290 3HB  ALA A  16       6.461  -7.587   0.835  1.00  0.00           H  
ATOM    291  N   LEU A  17       6.624  -4.793   1.609  1.00  0.00           N  
ATOM    292  CA  LEU A  17       6.316  -3.486   1.069  1.00  0.00           C  
ATOM    293  C   LEU A  17       7.214  -2.420   1.690  1.00  0.00           C  
ATOM    294  O   LEU A  17       7.826  -1.611   0.991  1.00  0.00           O  
ATOM    295  CB  LEU A  17       4.859  -3.111   1.353  1.00  0.00           C  
ATOM    296  CG  LEU A  17       3.777  -3.949   0.660  1.00  0.00           C  
ATOM    297  CD1 LEU A  17       2.455  -3.489   1.158  1.00  0.00           C  
ATOM    298  CD2 LEU A  17       3.894  -3.843  -0.789  1.00  0.00           C  
ATOM    299  H   LEU A  17       5.923  -5.341   2.112  1.00  0.00           H  
ATOM    300  HA  LEU A  17       6.484  -3.521   0.001  1.00  0.00           H  
ATOM    301 1HB  LEU A  17       4.693  -3.189   2.431  1.00  0.00           H  
ATOM    302 2HB  LEU A  17       4.706  -2.070   1.062  1.00  0.00           H  
ATOM    303  HG  LEU A  17       3.883  -4.970   0.922  1.00  0.00           H  
ATOM    304 1HD1 LEU A  17       1.677  -4.054   0.706  1.00  0.00           H  
ATOM    305 2HD1 LEU A  17       2.426  -3.620   2.222  1.00  0.00           H  
ATOM    306 3HD1 LEU A  17       2.327  -2.448   0.908  1.00  0.00           H  
ATOM    307 1HD2 LEU A  17       3.120  -4.439  -1.260  1.00  0.00           H  
ATOM    308 2HD2 LEU A  17       3.781  -2.818  -1.063  1.00  0.00           H  
ATOM    309 3HD2 LEU A  17       4.871  -4.206  -1.098  1.00  0.00           H  
ATOM    310  N   ASP A  18       7.398  -2.491   3.007  1.00  0.00           N  
ATOM    311  CA  ASP A  18       8.227  -1.506   3.704  1.00  0.00           C  
ATOM    312  C   ASP A  18       9.696  -1.609   3.345  1.00  0.00           C  
ATOM    313  O   ASP A  18      10.421  -0.612   3.316  1.00  0.00           O  
ATOM    314  CB  ASP A  18       8.066  -1.632   5.209  1.00  0.00           C  
ATOM    315  CG  ASP A  18       6.757  -1.124   5.640  1.00  0.00           C  
ATOM    316  OD1 ASP A  18       6.095  -0.512   4.828  1.00  0.00           O  
ATOM    317  OD2 ASP A  18       6.403  -1.272   6.797  1.00  0.00           O  
ATOM    318  H   ASP A  18       6.911  -3.216   3.542  1.00  0.00           H  
ATOM    319  HA  ASP A  18       7.884  -0.512   3.414  1.00  0.00           H  
ATOM    320 1HB  ASP A  18       8.158  -2.684   5.496  1.00  0.00           H  
ATOM    321 2HB  ASP A  18       8.854  -1.071   5.713  1.00  0.00           H  
ATOM    322  N   SER A  19      10.128  -2.821   3.037  1.00  0.00           N  
ATOM    323  CA  SER A  19      11.511  -3.093   2.728  1.00  0.00           C  
ATOM    324  C   SER A  19      11.878  -2.762   1.282  1.00  0.00           C  
ATOM    325  O   SER A  19      13.050  -2.849   0.911  1.00  0.00           O  
ATOM    326  CB  SER A  19      11.780  -4.565   2.970  1.00  0.00           C  
ATOM    327  OG  SER A  19      11.561  -4.904   4.314  1.00  0.00           O  
ATOM    328  H   SER A  19       9.481  -3.609   3.091  1.00  0.00           H  
ATOM    329  HA  SER A  19      12.134  -2.494   3.391  1.00  0.00           H  
ATOM    330 1HB  SER A  19      11.127  -5.160   2.331  1.00  0.00           H  
ATOM    331 2HB  SER A  19      12.806  -4.794   2.696  1.00  0.00           H  
ATOM    332  HG  SER A  19      10.580  -4.894   4.430  1.00  0.00           H  
ATOM    333  N   GLY A  20      10.888  -2.437   0.442  1.00  0.00           N  
ATOM    334  CA  GLY A  20      11.165  -2.196  -0.969  1.00  0.00           C  
ATOM    335  C   GLY A  20      11.321  -3.506  -1.719  1.00  0.00           C  
ATOM    336  O   GLY A  20      11.818  -3.554  -2.851  1.00  0.00           O  
ATOM    337  H   GLY A  20       9.928  -2.331   0.778  1.00  0.00           H  
ATOM    338 1HA  GLY A  20      10.365  -1.611  -1.409  1.00  0.00           H  
ATOM    339 2HA  GLY A  20      12.076  -1.610  -1.064  1.00  0.00           H  
ATOM    340  N   ASP A  21      10.896  -4.602  -1.098  1.00  0.00           N  
ATOM    341  CA  ASP A  21      11.079  -5.903  -1.695  1.00  0.00           C  
ATOM    342  C   ASP A  21       9.986  -6.226  -2.678  1.00  0.00           C  
ATOM    343  O   ASP A  21       9.070  -7.009  -2.406  1.00  0.00           O  
ATOM    344  CB  ASP A  21      11.182  -6.966  -0.608  1.00  0.00           C  
ATOM    345  CG  ASP A  21      11.478  -8.348  -1.123  1.00  0.00           C  
ATOM    346  OD1 ASP A  21      11.524  -8.541  -2.314  1.00  0.00           O  
ATOM    347  OD2 ASP A  21      11.612  -9.234  -0.326  1.00  0.00           O  
ATOM    348  H   ASP A  21      10.415  -4.531  -0.204  1.00  0.00           H  
ATOM    349  HA  ASP A  21      12.024  -5.896  -2.237  1.00  0.00           H  
ATOM    350 1HB  ASP A  21      11.956  -6.680   0.107  1.00  0.00           H  
ATOM    351 2HB  ASP A  21      10.260  -6.997  -0.078  1.00  0.00           H  
ATOM    352  N   ALA A  22      10.163  -5.664  -3.864  1.00  0.00           N  
ATOM    353  CA  ALA A  22       9.252  -5.795  -4.984  1.00  0.00           C  
ATOM    354  C   ALA A  22       9.076  -7.248  -5.390  1.00  0.00           C  
ATOM    355  O   ALA A  22       8.012  -7.656  -5.865  1.00  0.00           O  
ATOM    356  CB  ALA A  22       9.783  -4.985  -6.150  1.00  0.00           C  
ATOM    357  H   ALA A  22      10.966  -5.037  -3.935  1.00  0.00           H  
ATOM    358  HA  ALA A  22       8.281  -5.412  -4.677  1.00  0.00           H  
ATOM    359 1HB  ALA A  22       9.114  -5.028  -6.976  1.00  0.00           H  
ATOM    360 2HB  ALA A  22       9.899  -3.954  -5.845  1.00  0.00           H  
ATOM    361 3HB  ALA A  22      10.754  -5.377  -6.455  1.00  0.00           H  
ATOM    362  N   ASP A  23      10.126  -8.047  -5.202  1.00  0.00           N  
ATOM    363  CA  ASP A  23      10.060  -9.427  -5.617  1.00  0.00           C  
ATOM    364  C   ASP A  23       9.180 -10.224  -4.665  1.00  0.00           C  
ATOM    365  O   ASP A  23       8.306 -10.957  -5.131  1.00  0.00           O  
ATOM    366  CB  ASP A  23      11.465 -10.013  -5.666  1.00  0.00           C  
ATOM    367  CG  ASP A  23      12.304  -9.363  -6.767  1.00  0.00           C  
ATOM    368  OD1 ASP A  23      11.738  -8.663  -7.591  1.00  0.00           O  
ATOM    369  OD2 ASP A  23      13.489  -9.560  -6.790  1.00  0.00           O  
ATOM    370  H   ASP A  23      10.964  -7.689  -4.759  1.00  0.00           H  
ATOM    371  HA  ASP A  23       9.621  -9.474  -6.612  1.00  0.00           H  
ATOM    372 1HB  ASP A  23      11.957  -9.855  -4.698  1.00  0.00           H  
ATOM    373 2HB  ASP A  23      11.411 -11.088  -5.838  1.00  0.00           H  
ATOM    374  N   THR A  24       9.339 -10.059  -3.347  1.00  0.00           N  
ATOM    375  CA  THR A  24       8.451 -10.786  -2.437  1.00  0.00           C  
ATOM    376  C   THR A  24       7.035 -10.271  -2.547  1.00  0.00           C  
ATOM    377  O   THR A  24       6.084 -11.059  -2.587  1.00  0.00           O  
ATOM    378  CB  THR A  24       8.870 -10.761  -0.954  1.00  0.00           C  
ATOM    379  OG1 THR A  24      10.138 -11.417  -0.782  1.00  0.00           O  
ATOM    380  CG2 THR A  24       7.781 -11.450  -0.089  1.00  0.00           C  
ATOM    381  H   THR A  24      10.081  -9.449  -2.979  1.00  0.00           H  
ATOM    382  HA  THR A  24       8.449 -11.831  -2.737  1.00  0.00           H  
ATOM    383  HB  THR A  24       8.974  -9.735  -0.632  1.00  0.00           H  
ATOM    384  HG1 THR A  24      10.844 -10.727  -0.782  1.00  0.00           H  
ATOM    385 1HG2 THR A  24       8.071 -11.415   0.961  1.00  0.00           H  
ATOM    386 2HG2 THR A  24       6.835 -10.924  -0.220  1.00  0.00           H  
ATOM    387 3HG2 THR A  24       7.665 -12.487  -0.400  1.00  0.00           H  
ATOM    388  N   ALA A  25       6.885  -8.944  -2.605  1.00  0.00           N  
ATOM    389  CA  ALA A  25       5.557  -8.368  -2.632  1.00  0.00           C  
ATOM    390  C   ALA A  25       4.775  -8.923  -3.809  1.00  0.00           C  
ATOM    391  O   ALA A  25       3.605  -9.245  -3.661  1.00  0.00           O  
ATOM    392  CB  ALA A  25       5.640  -6.846  -2.722  1.00  0.00           C  
ATOM    393  H   ALA A  25       7.704  -8.332  -2.602  1.00  0.00           H  
ATOM    394  HA  ALA A  25       5.043  -8.648  -1.713  1.00  0.00           H  
ATOM    395 1HB  ALA A  25       4.637  -6.425  -2.725  1.00  0.00           H  
ATOM    396 2HB  ALA A  25       6.196  -6.458  -1.864  1.00  0.00           H  
ATOM    397 3HB  ALA A  25       6.156  -6.567  -3.641  1.00  0.00           H  
ATOM    398  N   ALA A  26       5.427  -9.089  -4.967  1.00  0.00           N  
ATOM    399  CA  ALA A  26       4.755  -9.640  -6.133  1.00  0.00           C  
ATOM    400  C   ALA A  26       4.713 -11.170  -6.132  1.00  0.00           C  
ATOM    401  O   ALA A  26       3.732 -11.749  -6.585  1.00  0.00           O  
ATOM    402  CB  ALA A  26       5.433  -9.140  -7.386  1.00  0.00           C  
ATOM    403  H   ALA A  26       6.399  -8.790  -5.065  1.00  0.00           H  
ATOM    404  HA  ALA A  26       3.727  -9.293  -6.122  1.00  0.00           H  
ATOM    405 1HB  ALA A  26       4.911  -9.510  -8.264  1.00  0.00           H  
ATOM    406 2HB  ALA A  26       5.415  -8.056  -7.379  1.00  0.00           H  
ATOM    407 3HB  ALA A  26       6.469  -9.487  -7.398  1.00  0.00           H  
ATOM    408  N   SER A  27       5.733 -11.846  -5.588  1.00  0.00           N  
ATOM    409  CA  SER A  27       5.781 -13.315  -5.602  1.00  0.00           C  
ATOM    410  C   SER A  27       4.573 -13.915  -4.895  1.00  0.00           C  
ATOM    411  O   SER A  27       4.018 -14.940  -5.314  1.00  0.00           O  
ATOM    412  CB  SER A  27       7.045 -13.827  -4.943  1.00  0.00           C  
ATOM    413  OG  SER A  27       8.180 -13.478  -5.686  1.00  0.00           O  
ATOM    414  H   SER A  27       6.529 -11.348  -5.203  1.00  0.00           H  
ATOM    415  HA  SER A  27       5.784 -13.641  -6.635  1.00  0.00           H  
ATOM    416 1HB  SER A  27       7.119 -13.410  -3.940  1.00  0.00           H  
ATOM    417 2HB  SER A  27       6.989 -14.908  -4.845  1.00  0.00           H  
ATOM    418  HG  SER A  27       8.175 -12.503  -5.723  1.00  0.00           H  
ATOM    419  N   LEU A  28       4.137 -13.234  -3.844  1.00  0.00           N  
ATOM    420  CA  LEU A  28       2.990 -13.638  -3.051  1.00  0.00           C  
ATOM    421  C   LEU A  28       1.675 -13.699  -3.868  1.00  0.00           C  
ATOM    422  O   LEU A  28       0.726 -14.381  -3.475  1.00  0.00           O  
ATOM    423  CB  LEU A  28       2.875 -12.668  -1.875  1.00  0.00           C  
ATOM    424  CG  LEU A  28       3.978 -12.783  -0.805  1.00  0.00           C  
ATOM    425  CD1 LEU A  28       3.824 -11.674   0.151  1.00  0.00           C  
ATOM    426  CD2 LEU A  28       3.879 -14.095  -0.073  1.00  0.00           C  
ATOM    427  H   LEU A  28       4.666 -12.407  -3.553  1.00  0.00           H  
ATOM    428  HA  LEU A  28       3.188 -14.632  -2.656  1.00  0.00           H  
ATOM    429 1HB  LEU A  28       2.953 -11.660  -2.276  1.00  0.00           H  
ATOM    430 2HB  LEU A  28       1.933 -12.762  -1.416  1.00  0.00           H  
ATOM    431  HG  LEU A  28       4.946 -12.711  -1.276  1.00  0.00           H  
ATOM    432 1HD1 LEU A  28       4.602 -11.733   0.903  1.00  0.00           H  
ATOM    433 2HD1 LEU A  28       3.903 -10.730  -0.387  1.00  0.00           H  
ATOM    434 3HD1 LEU A  28       2.852 -11.762   0.620  1.00  0.00           H  
ATOM    435 1HD2 LEU A  28       4.664 -14.139   0.673  1.00  0.00           H  
ATOM    436 2HD2 LEU A  28       2.918 -14.165   0.414  1.00  0.00           H  
ATOM    437 3HD2 LEU A  28       3.995 -14.917  -0.778  1.00  0.00           H  
ATOM    438  N   PHE A  29       1.605 -12.985  -4.995  1.00  0.00           N  
ATOM    439  CA  PHE A  29       0.408 -12.951  -5.832  1.00  0.00           C  
ATOM    440  C   PHE A  29       0.629 -13.759  -7.113  1.00  0.00           C  
ATOM    441  O   PHE A  29       1.238 -13.293  -8.075  1.00  0.00           O  
ATOM    442  CB  PHE A  29       0.091 -11.497  -6.144  1.00  0.00           C  
ATOM    443  CG  PHE A  29      -0.197 -10.784  -4.892  1.00  0.00           C  
ATOM    444  CD1 PHE A  29       0.857 -10.446  -4.105  1.00  0.00           C  
ATOM    445  CD2 PHE A  29      -1.461 -10.439  -4.484  1.00  0.00           C  
ATOM    446  CE1 PHE A  29       0.688  -9.810  -2.922  1.00  0.00           C  
ATOM    447  CE2 PHE A  29      -1.628  -9.766  -3.280  1.00  0.00           C  
ATOM    448  CZ  PHE A  29      -0.552  -9.468  -2.506  1.00  0.00           C  
ATOM    449  H   PHE A  29       2.420 -12.465  -5.317  1.00  0.00           H  
ATOM    450  HA  PHE A  29      -0.425 -13.391  -5.283  1.00  0.00           H  
ATOM    451 1HB  PHE A  29       0.947 -11.021  -6.633  1.00  0.00           H  
ATOM    452 2HB  PHE A  29      -0.771 -11.428  -6.803  1.00  0.00           H  
ATOM    453  HD1 PHE A  29       1.862 -10.715  -4.438  1.00  0.00           H  
ATOM    454  HD2 PHE A  29      -2.316 -10.690  -5.108  1.00  0.00           H  
ATOM    455  HE1 PHE A  29       1.557  -9.574  -2.325  1.00  0.00           H  
ATOM    456  HE2 PHE A  29      -2.600  -9.469  -2.939  1.00  0.00           H  
ATOM    457  HZ  PHE A  29      -0.679  -8.949  -1.568  1.00  0.00           H  
ATOM    458  N   HIS A  30       0.121 -14.978  -7.111  1.00  0.00           N  
ATOM    459  CA  HIS A  30       0.307 -15.925  -8.204  1.00  0.00           C  
ATOM    460  C   HIS A  30      -0.256 -15.312  -9.496  1.00  0.00           C  
ATOM    461  O   HIS A  30      -1.251 -14.596  -9.426  1.00  0.00           O  
ATOM    462  CB  HIS A  30      -0.446 -17.225  -7.866  1.00  0.00           C  
ATOM    463  CG  HIS A  30      -0.154 -18.417  -8.738  1.00  0.00           C  
ATOM    464  ND1 HIS A  30      -0.648 -18.556 -10.018  1.00  0.00           N  
ATOM    465  CD2 HIS A  30       0.579 -19.528  -8.495  1.00  0.00           C  
ATOM    466  CE1 HIS A  30      -0.226 -19.694 -10.527  1.00  0.00           C  
ATOM    467  NE2 HIS A  30       0.518 -20.310  -9.621  1.00  0.00           N  
ATOM    468  H   HIS A  30      -0.385 -15.276  -6.287  1.00  0.00           H  
ATOM    469  HA  HIS A  30       1.361 -16.151  -8.304  1.00  0.00           H  
ATOM    470 1HB  HIS A  30      -0.229 -17.503  -6.834  1.00  0.00           H  
ATOM    471 2HB  HIS A  30      -1.517 -17.040  -7.925  1.00  0.00           H  
ATOM    472  HD1 HIS A  30      -1.204 -17.881 -10.541  1.00  0.00           H  
ATOM    473  HD2 HIS A  30       1.149 -19.863  -7.629  1.00  0.00           H  
ATOM    474  HE1 HIS A  30      -0.512 -19.980 -11.538  1.00  0.00           H  
ATOM    475  N   PRO A  31       0.359 -15.490 -10.672  1.00  0.00           N  
ATOM    476  CA  PRO A  31      -0.188 -15.014 -11.922  1.00  0.00           C  
ATOM    477  C   PRO A  31      -1.613 -15.533 -12.045  1.00  0.00           C  
ATOM    478  O   PRO A  31      -1.901 -16.682 -11.693  1.00  0.00           O  
ATOM    479  CB  PRO A  31       0.758 -15.643 -12.950  1.00  0.00           C  
ATOM    480  CG  PRO A  31       2.077 -15.769 -12.204  1.00  0.00           C  
ATOM    481  CD  PRO A  31       1.687 -16.124 -10.784  1.00  0.00           C  
ATOM    482  HA  PRO A  31      -0.161 -13.913 -11.950  1.00  0.00           H  
ATOM    483 1HB  PRO A  31       0.358 -16.613 -13.283  1.00  0.00           H  
ATOM    484 2HB  PRO A  31       0.825 -14.999 -13.839  1.00  0.00           H  
ATOM    485 1HG  PRO A  31       2.706 -16.543 -12.674  1.00  0.00           H  
ATOM    486 2HG  PRO A  31       2.636 -14.826 -12.266  1.00  0.00           H  
ATOM    487 1HD  PRO A  31       1.645 -17.206 -10.651  1.00  0.00           H  
ATOM    488 2HD  PRO A  31       2.390 -15.650 -10.118  1.00  0.00           H  
ATOM    489  N   GLY A  32      -2.516 -14.690 -12.524  1.00  0.00           N  
ATOM    490  CA  GLY A  32      -3.918 -15.058 -12.641  1.00  0.00           C  
ATOM    491  C   GLY A  32      -4.724 -14.500 -11.466  1.00  0.00           C  
ATOM    492  O   GLY A  32      -5.950 -14.388 -11.547  1.00  0.00           O  
ATOM    493  H   GLY A  32      -2.252 -13.743 -12.804  1.00  0.00           H  
ATOM    494 1HA  GLY A  32      -4.316 -14.667 -13.577  1.00  0.00           H  
ATOM    495 2HA  GLY A  32      -4.015 -16.142 -12.675  1.00  0.00           H  
ATOM    496  N   VAL A  33      -4.038 -14.115 -10.386  1.00  0.00           N  
ATOM    497  CA  VAL A  33      -4.726 -13.497  -9.263  1.00  0.00           C  
ATOM    498  C   VAL A  33      -5.281 -12.180  -9.686  1.00  0.00           C  
ATOM    499  O   VAL A  33      -4.578 -11.381 -10.300  1.00  0.00           O  
ATOM    500  CB  VAL A  33      -3.797 -13.268  -8.060  1.00  0.00           C  
ATOM    501  CG1 VAL A  33      -4.486 -12.419  -7.018  1.00  0.00           C  
ATOM    502  CG2 VAL A  33      -3.513 -14.559  -7.430  1.00  0.00           C  
ATOM    503  H   VAL A  33      -3.027 -14.254 -10.328  1.00  0.00           H  
ATOM    504  HA  VAL A  33      -5.547 -14.145  -8.953  1.00  0.00           H  
ATOM    505  HB  VAL A  33      -2.879 -12.781  -8.392  1.00  0.00           H  
ATOM    506 1HG1 VAL A  33      -3.822 -12.278  -6.181  1.00  0.00           H  
ATOM    507 2HG1 VAL A  33      -4.732 -11.465  -7.438  1.00  0.00           H  
ATOM    508 3HG1 VAL A  33      -5.394 -12.904  -6.695  1.00  0.00           H  
ATOM    509 1HG2 VAL A  33      -2.867 -14.419  -6.570  1.00  0.00           H  
ATOM    510 2HG2 VAL A  33      -4.454 -14.969  -7.125  1.00  0.00           H  
ATOM    511 3HG2 VAL A  33      -3.052 -15.232  -8.119  1.00  0.00           H  
ATOM    512  N   THR A  34      -6.534 -11.934  -9.362  1.00  0.00           N  
ATOM    513  CA  THR A  34      -7.091 -10.653  -9.737  1.00  0.00           C  
ATOM    514  C   THR A  34      -6.978  -9.698  -8.561  1.00  0.00           C  
ATOM    515  O   THR A  34      -7.546  -9.972  -7.504  1.00  0.00           O  
ATOM    516  CB  THR A  34      -8.560 -10.790 -10.158  1.00  0.00           C  
ATOM    517  OG1 THR A  34      -8.669 -11.666 -11.295  1.00  0.00           O  
ATOM    518  CG2 THR A  34      -9.086  -9.452 -10.527  1.00  0.00           C  
ATOM    519  H   THR A  34      -7.072 -12.638  -8.849  1.00  0.00           H  
ATOM    520  HA  THR A  34      -6.522 -10.240 -10.572  1.00  0.00           H  
ATOM    521  HB  THR A  34      -9.143 -11.200  -9.330  1.00  0.00           H  
ATOM    522  HG1 THR A  34      -8.317 -12.538 -11.072  1.00  0.00           H  
ATOM    523 1HG2 THR A  34     -10.127  -9.538 -10.828  1.00  0.00           H  
ATOM    524 2HG2 THR A  34      -9.003  -8.781  -9.671  1.00  0.00           H  
ATOM    525 3HG2 THR A  34      -8.498  -9.065 -11.349  1.00  0.00           H  
ATOM    526  N   ILE A  35      -6.279  -8.577  -8.754  1.00  0.00           N  
ATOM    527  CA  ILE A  35      -6.126  -7.600  -7.673  1.00  0.00           C  
ATOM    528  C   ILE A  35      -6.763  -6.280  -8.050  1.00  0.00           C  
ATOM    529  O   ILE A  35      -6.403  -5.688  -9.066  1.00  0.00           O  
ATOM    530  CB  ILE A  35      -4.649  -7.315  -7.322  1.00  0.00           C  
ATOM    531  CG1 ILE A  35      -3.917  -8.589  -6.935  1.00  0.00           C  
ATOM    532  CG2 ILE A  35      -4.550  -6.257  -6.224  1.00  0.00           C  
ATOM    533  CD1 ILE A  35      -3.152  -9.203  -8.089  1.00  0.00           C  
ATOM    534  H   ILE A  35      -5.827  -8.433  -9.662  1.00  0.00           H  
ATOM    535  HA  ILE A  35      -6.625  -7.978  -6.791  1.00  0.00           H  
ATOM    536  HB  ILE A  35      -4.170  -6.938  -8.162  1.00  0.00           H  
ATOM    537 1HG1 ILE A  35      -3.225  -8.375  -6.127  1.00  0.00           H  
ATOM    538 2HG1 ILE A  35      -4.637  -9.312  -6.588  1.00  0.00           H  
ATOM    539 1HG2 ILE A  35      -3.510  -6.063  -6.024  1.00  0.00           H  
ATOM    540 2HG2 ILE A  35      -5.033  -5.338  -6.555  1.00  0.00           H  
ATOM    541 3HG2 ILE A  35      -5.029  -6.598  -5.321  1.00  0.00           H  
ATOM    542 1HD1 ILE A  35      -2.656 -10.112  -7.762  1.00  0.00           H  
ATOM    543 2HD1 ILE A  35      -3.841  -9.438  -8.899  1.00  0.00           H  
ATOM    544 3HD1 ILE A  35      -2.410  -8.507  -8.453  1.00  0.00           H  
ATOM    545  N   HIS A  36      -7.714  -5.825  -7.240  1.00  0.00           N  
ATOM    546  CA  HIS A  36      -8.416  -4.573  -7.497  1.00  0.00           C  
ATOM    547  C   HIS A  36      -7.903  -3.444  -6.596  1.00  0.00           C  
ATOM    548  O   HIS A  36      -8.217  -3.378  -5.401  1.00  0.00           O  
ATOM    549  CB  HIS A  36      -9.915  -4.767  -7.304  1.00  0.00           C  
ATOM    550  CG  HIS A  36     -10.529  -5.780  -8.248  1.00  0.00           C  
ATOM    551  ND1 HIS A  36     -10.704  -5.540  -9.607  1.00  0.00           N  
ATOM    552  CD2 HIS A  36     -11.016  -7.027  -8.020  1.00  0.00           C  
ATOM    553  CE1 HIS A  36     -11.285  -6.596 -10.159  1.00  0.00           C  
ATOM    554  NE2 HIS A  36     -11.484  -7.504  -9.218  1.00  0.00           N  
ATOM    555  H   HIS A  36      -7.957  -6.381  -6.425  1.00  0.00           H  
ATOM    556  HA  HIS A  36      -8.247  -4.263  -8.529  1.00  0.00           H  
ATOM    557 1HB  HIS A  36     -10.108  -5.091  -6.283  1.00  0.00           H  
ATOM    558 2HB  HIS A  36     -10.422  -3.814  -7.447  1.00  0.00           H  
ATOM    559  HD2 HIS A  36     -11.044  -7.559  -7.068  1.00  0.00           H  
ATOM    560  HE1 HIS A  36     -11.550  -6.698 -11.212  1.00  0.00           H  
ATOM    561  HE2 HIS A  36     -11.909  -8.417  -9.343  1.00  0.00           H  
ATOM    562  N   LEU A  37      -7.118  -2.558  -7.203  1.00  0.00           N  
ATOM    563  CA  LEU A  37      -6.422  -1.452  -6.554  1.00  0.00           C  
ATOM    564  C   LEU A  37      -7.230  -0.160  -6.504  1.00  0.00           C  
ATOM    565  O   LEU A  37      -7.779   0.281  -7.522  1.00  0.00           O  
ATOM    566  CB  LEU A  37      -5.121  -1.168  -7.284  1.00  0.00           C  
ATOM    567  CG  LEU A  37      -4.310  -0.028  -6.751  1.00  0.00           C  
ATOM    568  CD1 LEU A  37      -3.735  -0.378  -5.454  1.00  0.00           C  
ATOM    569  CD2 LEU A  37      -3.289   0.338  -7.683  1.00  0.00           C  
ATOM    570  H   LEU A  37      -6.958  -2.669  -8.206  1.00  0.00           H  
ATOM    571  HA  LEU A  37      -6.189  -1.749  -5.541  1.00  0.00           H  
ATOM    572 1HB  LEU A  37      -4.512  -2.062  -7.220  1.00  0.00           H  
ATOM    573 2HB  LEU A  37      -5.346  -0.968  -8.320  1.00  0.00           H  
ATOM    574  HG  LEU A  37      -4.938   0.802  -6.613  1.00  0.00           H  
ATOM    575 1HD1 LEU A  37      -3.175   0.467  -5.084  1.00  0.00           H  
ATOM    576 2HD1 LEU A  37      -4.522  -0.635  -4.765  1.00  0.00           H  
ATOM    577 3HD1 LEU A  37      -3.078  -1.201  -5.572  1.00  0.00           H  
ATOM    578 1HD2 LEU A  37      -2.792   1.182  -7.271  1.00  0.00           H  
ATOM    579 2HD2 LEU A  37      -2.593  -0.480  -7.823  1.00  0.00           H  
ATOM    580 3HD2 LEU A  37      -3.721   0.615  -8.629  1.00  0.00           H  
ATOM    581  N   TRP A  38      -7.198   0.509  -5.345  1.00  0.00           N  
ATOM    582  CA  TRP A  38      -7.890   1.779  -5.082  1.00  0.00           C  
ATOM    583  C   TRP A  38      -7.749   2.886  -6.163  1.00  0.00           C  
ATOM    584  O   TRP A  38      -8.560   3.808  -6.197  1.00  0.00           O  
ATOM    585  CB  TRP A  38      -7.401   2.385  -3.755  1.00  0.00           C  
ATOM    586  CG  TRP A  38      -5.928   2.762  -3.753  1.00  0.00           C  
ATOM    587  CD1 TRP A  38      -5.398   3.898  -4.269  1.00  0.00           C  
ATOM    588  CD2 TRP A  38      -4.814   2.053  -3.156  1.00  0.00           C  
ATOM    589  NE1 TRP A  38      -4.047   3.929  -4.072  1.00  0.00           N  
ATOM    590  CE2 TRP A  38      -3.671   2.820  -3.392  1.00  0.00           C  
ATOM    591  CE3 TRP A  38      -4.696   0.873  -2.450  1.00  0.00           C  
ATOM    592  CZ2 TRP A  38      -2.426   2.431  -2.951  1.00  0.00           C  
ATOM    593  CZ3 TRP A  38      -3.435   0.474  -2.011  1.00  0.00           C  
ATOM    594  CH2 TRP A  38      -2.340   1.240  -2.259  1.00  0.00           C  
ATOM    595  H   TRP A  38      -6.713   0.078  -4.570  1.00  0.00           H  
ATOM    596  HA  TRP A  38      -8.950   1.548  -4.976  1.00  0.00           H  
ATOM    597 1HB  TRP A  38      -7.981   3.279  -3.527  1.00  0.00           H  
ATOM    598 2HB  TRP A  38      -7.570   1.669  -2.947  1.00  0.00           H  
ATOM    599  HD1 TRP A  38      -5.962   4.675  -4.785  1.00  0.00           H  
ATOM    600  HE1 TRP A  38      -3.438   4.678  -4.392  1.00  0.00           H  
ATOM    601  HE3 TRP A  38      -5.567   0.286  -2.257  1.00  0.00           H  
ATOM    602  HZ2 TRP A  38      -1.533   3.030  -3.133  1.00  0.00           H  
ATOM    603  HZ3 TRP A  38      -3.343  -0.462  -1.466  1.00  0.00           H  
ATOM    604  HH2 TRP A  38      -1.370   0.916  -1.910  1.00  0.00           H  
ATOM    605  N   ASP A  39      -6.745   2.794  -7.043  1.00  0.00           N  
ATOM    606  CA  ASP A  39      -6.501   3.777  -8.104  1.00  0.00           C  
ATOM    607  C   ASP A  39      -7.443   3.549  -9.292  1.00  0.00           C  
ATOM    608  O   ASP A  39      -7.466   4.345 -10.233  1.00  0.00           O  
ATOM    609  CB  ASP A  39      -5.049   3.726  -8.648  1.00  0.00           C  
ATOM    610  CG  ASP A  39      -3.927   4.283  -7.716  1.00  0.00           C  
ATOM    611  OD1 ASP A  39      -4.236   5.096  -6.876  1.00  0.00           O  
ATOM    612  OD2 ASP A  39      -2.757   3.951  -7.914  1.00  0.00           O  
ATOM    613  H   ASP A  39      -6.130   2.005  -6.969  1.00  0.00           H  
ATOM    614  HA  ASP A  39      -6.689   4.773  -7.703  1.00  0.00           H  
ATOM    615 1HB  ASP A  39      -4.810   2.695  -8.881  1.00  0.00           H  
ATOM    616 2HB  ASP A  39      -5.009   4.275  -9.588  1.00  0.00           H  
ATOM    617  N   GLY A  40      -8.197   2.446  -9.260  1.00  0.00           N  
ATOM    618  CA  GLY A  40      -9.078   2.073 -10.359  1.00  0.00           C  
ATOM    619  C   GLY A  40      -8.325   1.184 -11.333  1.00  0.00           C  
ATOM    620  O   GLY A  40      -8.535   1.244 -12.546  1.00  0.00           O  
ATOM    621  H   GLY A  40      -8.141   1.830  -8.453  1.00  0.00           H  
ATOM    622 1HA  GLY A  40      -9.946   1.543  -9.966  1.00  0.00           H  
ATOM    623 2HA  GLY A  40      -9.437   2.967 -10.866  1.00  0.00           H  
ATOM    624  N   VAL A  41      -7.408   0.386 -10.789  1.00  0.00           N  
ATOM    625  CA  VAL A  41      -6.576  -0.486 -11.611  1.00  0.00           C  
ATOM    626  C   VAL A  41      -6.706  -1.953 -11.221  1.00  0.00           C  
ATOM    627  O   VAL A  41      -6.623  -2.303 -10.040  1.00  0.00           O  
ATOM    628  CB  VAL A  41      -5.096  -0.074 -11.484  1.00  0.00           C  
ATOM    629  CG1 VAL A  41      -4.222  -0.983 -12.345  1.00  0.00           C  
ATOM    630  CG2 VAL A  41      -4.932   1.383 -11.866  1.00  0.00           C  
ATOM    631  H   VAL A  41      -7.327   0.375  -9.774  1.00  0.00           H  
ATOM    632  HA  VAL A  41      -6.881  -0.378 -12.652  1.00  0.00           H  
ATOM    633  HB  VAL A  41      -4.783  -0.209 -10.467  1.00  0.00           H  
ATOM    634 1HG1 VAL A  41      -3.181  -0.694 -12.233  1.00  0.00           H  
ATOM    635 2HG1 VAL A  41      -4.339  -2.018 -12.041  1.00  0.00           H  
ATOM    636 3HG1 VAL A  41      -4.513  -0.883 -13.388  1.00  0.00           H  
ATOM    637 1HG2 VAL A  41      -3.887   1.671 -11.756  1.00  0.00           H  
ATOM    638 2HG2 VAL A  41      -5.244   1.525 -12.901  1.00  0.00           H  
ATOM    639 3HG2 VAL A  41      -5.544   2.005 -11.218  1.00  0.00           H  
ATOM    640  N   THR A  42      -6.908  -2.815 -12.213  1.00  0.00           N  
ATOM    641  CA  THR A  42      -6.976  -4.241 -11.931  1.00  0.00           C  
ATOM    642  C   THR A  42      -5.703  -4.900 -12.453  1.00  0.00           C  
ATOM    643  O   THR A  42      -5.311  -4.674 -13.599  1.00  0.00           O  
ATOM    644  CB  THR A  42      -8.216  -4.911 -12.555  1.00  0.00           C  
ATOM    645  OG1 THR A  42      -9.423  -4.309 -12.027  1.00  0.00           O  
ATOM    646  CG2 THR A  42      -8.213  -6.399 -12.220  1.00  0.00           C  
ATOM    647  H   THR A  42      -6.991  -2.481 -13.162  1.00  0.00           H  
ATOM    648  HA  THR A  42      -7.028  -4.382 -10.862  1.00  0.00           H  
ATOM    649  HB  THR A  42      -8.197  -4.778 -13.634  1.00  0.00           H  
ATOM    650  HG1 THR A  42      -9.679  -4.723 -11.166  1.00  0.00           H  
ATOM    651 1HG2 THR A  42      -9.090  -6.872 -12.654  1.00  0.00           H  
ATOM    652 2HG2 THR A  42      -7.317  -6.872 -12.618  1.00  0.00           H  
ATOM    653 3HG2 THR A  42      -8.233  -6.519 -11.134  1.00  0.00           H  
ATOM    654  N   PHE A  43      -5.061  -5.699 -11.605  1.00  0.00           N  
ATOM    655  CA  PHE A  43      -3.817  -6.380 -11.958  1.00  0.00           C  
ATOM    656  C   PHE A  43      -4.070  -7.858 -12.172  1.00  0.00           C  
ATOM    657  O   PHE A  43      -4.881  -8.458 -11.458  1.00  0.00           O  
ATOM    658  CB  PHE A  43      -2.821  -6.209 -10.826  1.00  0.00           C  
ATOM    659  CG  PHE A  43      -2.435  -4.818 -10.615  1.00  0.00           C  
ATOM    660  CD1 PHE A  43      -3.223  -3.975  -9.885  1.00  0.00           C  
ATOM    661  CD2 PHE A  43      -1.283  -4.352 -11.119  1.00  0.00           C  
ATOM    662  CE1 PHE A  43      -2.840  -2.683  -9.704  1.00  0.00           C  
ATOM    663  CE2 PHE A  43      -0.885  -3.061 -10.933  1.00  0.00           C  
ATOM    664  CZ  PHE A  43      -1.673  -2.218 -10.221  1.00  0.00           C  
ATOM    665  H   PHE A  43      -5.457  -5.810 -10.672  1.00  0.00           H  
ATOM    666  HA  PHE A  43      -3.416  -5.951 -12.879  1.00  0.00           H  
ATOM    667 1HB  PHE A  43      -3.217  -6.587  -9.946  1.00  0.00           H  
ATOM    668 2HB  PHE A  43      -1.920  -6.782 -11.049  1.00  0.00           H  
ATOM    669  HD1 PHE A  43      -4.167  -4.337  -9.463  1.00  0.00           H  
ATOM    670  HD2 PHE A  43      -0.680  -5.031 -11.671  1.00  0.00           H  
ATOM    671  HE1 PHE A  43      -3.464  -2.034  -9.162  1.00  0.00           H  
ATOM    672  HE2 PHE A  43       0.053  -2.715 -11.358  1.00  0.00           H  
ATOM    673  HZ  PHE A  43      -1.383  -1.184 -10.067  1.00  0.00           H  
ATOM    674  N   THR A  44      -3.365  -8.445 -13.149  1.00  0.00           N  
ATOM    675  CA  THR A  44      -3.464  -9.871 -13.452  1.00  0.00           C  
ATOM    676  C   THR A  44      -2.112 -10.616 -13.403  1.00  0.00           C  
ATOM    677  O   THR A  44      -2.070 -11.852 -13.301  1.00  0.00           O  
ATOM    678  CB  THR A  44      -4.100 -10.032 -14.836  1.00  0.00           C  
ATOM    679  OG1 THR A  44      -3.245  -9.422 -15.830  1.00  0.00           O  
ATOM    680  CG2 THR A  44      -5.480  -9.346 -14.861  1.00  0.00           C  
ATOM    681  H   THR A  44      -2.736  -7.885 -13.724  1.00  0.00           H  
ATOM    682  HA  THR A  44      -4.121 -10.332 -12.711  1.00  0.00           H  
ATOM    683  HB  THR A  44      -4.220 -11.090 -15.062  1.00  0.00           H  
ATOM    684  HG1 THR A  44      -2.758  -8.637 -15.448  1.00  0.00           H  
ATOM    685 1HG2 THR A  44      -5.926  -9.466 -15.846  1.00  0.00           H  
ATOM    686 2HG2 THR A  44      -6.126  -9.803 -14.107  1.00  0.00           H  
ATOM    687 3HG2 THR A  44      -5.370  -8.285 -14.647  1.00  0.00           H  
ATOM    688  N   SER A  45      -1.005  -9.871 -13.474  1.00  0.00           N  
ATOM    689  CA  SER A  45       0.331 -10.466 -13.491  1.00  0.00           C  
ATOM    690  C   SER A  45       1.253  -9.878 -12.456  1.00  0.00           C  
ATOM    691  O   SER A  45       1.209  -8.682 -12.163  1.00  0.00           O  
ATOM    692  CB  SER A  45       1.007 -10.299 -14.837  1.00  0.00           C  
ATOM    693  OG  SER A  45       2.354 -10.770 -14.783  1.00  0.00           O  
ATOM    694  H   SER A  45      -1.095  -8.863 -13.603  1.00  0.00           H  
ATOM    695  HA  SER A  45       0.233 -11.532 -13.284  1.00  0.00           H  
ATOM    696 1HB  SER A  45       0.452 -10.852 -15.593  1.00  0.00           H  
ATOM    697 2HB  SER A  45       0.994  -9.252 -15.124  1.00  0.00           H  
ATOM    698  HG  SER A  45       2.679 -10.736 -15.696  1.00  0.00           H  
ATOM    699  N   ARG A  46       2.181 -10.705 -11.994  1.00  0.00           N  
ATOM    700  CA  ARG A  46       3.201 -10.279 -11.052  1.00  0.00           C  
ATOM    701  C   ARG A  46       4.008  -9.132 -11.614  1.00  0.00           C  
ATOM    702  O   ARG A  46       4.490  -8.281 -10.871  1.00  0.00           O  
ATOM    703  CB  ARG A  46       4.171 -11.408 -10.759  1.00  0.00           C  
ATOM    704  CG  ARG A  46       3.677 -12.523  -9.897  1.00  0.00           C  
ATOM    705  CD  ARG A  46       4.721 -13.568  -9.784  1.00  0.00           C  
ATOM    706  NE  ARG A  46       4.439 -14.540  -8.759  1.00  0.00           N  
ATOM    707  CZ  ARG A  46       4.967 -15.781  -8.706  1.00  0.00           C  
ATOM    708  NH1 ARG A  46       5.744 -16.216  -9.678  1.00  0.00           N  
ATOM    709  NH2 ARG A  46       4.712 -16.555  -7.670  1.00  0.00           N  
ATOM    710  H   ARG A  46       2.166 -11.668 -12.299  1.00  0.00           H  
ATOM    711  HA  ARG A  46       2.716  -9.965 -10.127  1.00  0.00           H  
ATOM    712 1HB  ARG A  46       4.496 -11.848 -11.700  1.00  0.00           H  
ATOM    713 2HB  ARG A  46       5.057 -11.000 -10.275  1.00  0.00           H  
ATOM    714 1HG  ARG A  46       3.437 -12.151  -8.919  1.00  0.00           H  
ATOM    715 2HG  ARG A  46       2.782 -12.967 -10.340  1.00  0.00           H  
ATOM    716 1HD  ARG A  46       4.807 -14.092 -10.733  1.00  0.00           H  
ATOM    717 2HD  ARG A  46       5.670 -13.093  -9.543  1.00  0.00           H  
ATOM    718  HE  ARG A  46       3.841 -14.242  -7.985  1.00  0.00           H  
ATOM    719 1HH1 ARG A  46       5.947 -15.621 -10.471  1.00  0.00           H  
ATOM    720 2HH1 ARG A  46       6.142 -17.143  -9.629  1.00  0.00           H  
ATOM    721 1HH2 ARG A  46       4.160 -16.175  -6.887  1.00  0.00           H  
ATOM    722 2HH2 ARG A  46       5.108 -17.481  -7.614  1.00  0.00           H  
ATOM    723  N   GLU A  47       4.188  -9.109 -12.932  1.00  0.00           N  
ATOM    724  CA  GLU A  47       4.976  -8.047 -13.535  1.00  0.00           C  
ATOM    725  C   GLU A  47       4.306  -6.689 -13.337  1.00  0.00           C  
ATOM    726  O   GLU A  47       4.980  -5.675 -13.132  1.00  0.00           O  
ATOM    727  CB  GLU A  47       5.174  -8.308 -15.032  1.00  0.00           C  
ATOM    728  CG  GLU A  47       6.084  -9.494 -15.355  1.00  0.00           C  
ATOM    729  CD  GLU A  47       6.225  -9.752 -16.840  1.00  0.00           C  
ATOM    730  OE1 GLU A  47       5.534  -9.122 -17.606  1.00  0.00           O  
ATOM    731  OE2 GLU A  47       7.026 -10.582 -17.204  1.00  0.00           O  
ATOM    732  H   GLU A  47       3.730  -9.808 -13.519  1.00  0.00           H  
ATOM    733  HA  GLU A  47       5.951  -8.020 -13.050  1.00  0.00           H  
ATOM    734 1HB  GLU A  47       4.203  -8.494 -15.494  1.00  0.00           H  
ATOM    735 2HB  GLU A  47       5.595  -7.420 -15.502  1.00  0.00           H  
ATOM    736 1HG  GLU A  47       7.071  -9.306 -14.934  1.00  0.00           H  
ATOM    737 2HG  GLU A  47       5.677 -10.383 -14.873  1.00  0.00           H  
ATOM    738  N   GLU A  48       2.974  -6.678 -13.404  1.00  0.00           N  
ATOM    739  CA  GLU A  48       2.189  -5.459 -13.322  1.00  0.00           C  
ATOM    740  C   GLU A  48       2.136  -5.003 -11.877  1.00  0.00           C  
ATOM    741  O   GLU A  48       2.298  -3.819 -11.554  1.00  0.00           O  
ATOM    742  CB  GLU A  48       0.760  -5.752 -13.812  1.00  0.00           C  
ATOM    743  CG  GLU A  48       0.611  -6.124 -15.268  1.00  0.00           C  
ATOM    744  CD  GLU A  48      -0.812  -6.620 -15.615  1.00  0.00           C  
ATOM    745  OE1 GLU A  48      -1.416  -7.363 -14.818  1.00  0.00           O  
ATOM    746  OE2 GLU A  48      -1.288  -6.258 -16.662  1.00  0.00           O  
ATOM    747  H   GLU A  48       2.477  -7.558 -13.481  1.00  0.00           H  
ATOM    748  HA  GLU A  48       2.657  -4.684 -13.929  1.00  0.00           H  
ATOM    749 1HB  GLU A  48       0.316  -6.545 -13.214  1.00  0.00           H  
ATOM    750 2HB  GLU A  48       0.158  -4.860 -13.680  1.00  0.00           H  
ATOM    751 1HG  GLU A  48       0.840  -5.252 -15.878  1.00  0.00           H  
ATOM    752 2HG  GLU A  48       1.337  -6.900 -15.506  1.00  0.00           H  
ATOM    753  N   PHE A  49       1.915  -5.982 -10.997  1.00  0.00           N  
ATOM    754  CA  PHE A  49       1.793  -5.745  -9.569  1.00  0.00           C  
ATOM    755  C   PHE A  49       3.094  -5.101  -9.097  1.00  0.00           C  
ATOM    756  O   PHE A  49       3.096  -4.085  -8.388  1.00  0.00           O  
ATOM    757  CB  PHE A  49       1.578  -7.086  -8.852  1.00  0.00           C  
ATOM    758  CG  PHE A  49       1.246  -7.027  -7.383  1.00  0.00           C  
ATOM    759  CD1 PHE A  49      -0.084  -7.002  -6.991  1.00  0.00           C  
ATOM    760  CD2 PHE A  49       2.221  -6.980  -6.402  1.00  0.00           C  
ATOM    761  CE1 PHE A  49      -0.427  -6.959  -5.669  1.00  0.00           C  
ATOM    762  CE2 PHE A  49       1.870  -6.926  -5.071  1.00  0.00           C  
ATOM    763  CZ  PHE A  49       0.541  -6.920  -4.716  1.00  0.00           C  
ATOM    764  H   PHE A  49       1.799  -6.933 -11.351  1.00  0.00           H  
ATOM    765  HA  PHE A  49       0.961  -5.070  -9.377  1.00  0.00           H  
ATOM    766 1HB  PHE A  49       0.777  -7.628  -9.359  1.00  0.00           H  
ATOM    767 2HB  PHE A  49       2.480  -7.688  -8.961  1.00  0.00           H  
ATOM    768  HD1 PHE A  49      -0.858  -7.023  -7.751  1.00  0.00           H  
ATOM    769  HD2 PHE A  49       3.271  -6.986  -6.692  1.00  0.00           H  
ATOM    770  HE1 PHE A  49      -1.468  -6.946  -5.373  1.00  0.00           H  
ATOM    771  HE2 PHE A  49       2.636  -6.891  -4.301  1.00  0.00           H  
ATOM    772  HZ  PHE A  49       0.252  -6.879  -3.677  1.00  0.00           H  
ATOM    773  N   ARG A  50       4.207  -5.725  -9.514  1.00  0.00           N  
ATOM    774  CA  ARG A  50       5.553  -5.334  -9.153  1.00  0.00           C  
ATOM    775  C   ARG A  50       5.932  -3.949  -9.673  1.00  0.00           C  
ATOM    776  O   ARG A  50       6.449  -3.136  -8.906  1.00  0.00           O  
ATOM    777  CB  ARG A  50       6.526  -6.358  -9.706  1.00  0.00           C  
ATOM    778  CG  ARG A  50       7.916  -6.237  -9.255  1.00  0.00           C  
ATOM    779  CD  ARG A  50       8.757  -7.285  -9.851  1.00  0.00           C  
ATOM    780  NE  ARG A  50      10.113  -7.242  -9.355  1.00  0.00           N  
ATOM    781  CZ  ARG A  50      11.063  -6.412  -9.784  1.00  0.00           C  
ATOM    782  NH1 ARG A  50      10.810  -5.513 -10.705  1.00  0.00           N  
ATOM    783  NH2 ARG A  50      12.256  -6.520  -9.255  1.00  0.00           N  
ATOM    784  H   ARG A  50       4.121  -6.550 -10.105  1.00  0.00           H  
ATOM    785  HA  ARG A  50       5.626  -5.334  -8.066  1.00  0.00           H  
ATOM    786 1HB  ARG A  50       6.205  -7.343  -9.442  1.00  0.00           H  
ATOM    787 2HB  ARG A  50       6.523  -6.303 -10.796  1.00  0.00           H  
ATOM    788 1HG  ARG A  50       8.322  -5.252  -9.497  1.00  0.00           H  
ATOM    789 2HG  ARG A  50       7.921  -6.398  -8.189  1.00  0.00           H  
ATOM    790 1HD  ARG A  50       8.337  -8.260  -9.603  1.00  0.00           H  
ATOM    791 2HD  ARG A  50       8.782  -7.162 -10.931  1.00  0.00           H  
ATOM    792  HE  ARG A  50      10.406  -7.914  -8.626  1.00  0.00           H  
ATOM    793 1HH1 ARG A  50       9.886  -5.434 -11.094  1.00  0.00           H  
ATOM    794 2HH1 ARG A  50      11.544  -4.880 -11.004  1.00  0.00           H  
ATOM    795 1HH2 ARG A  50      12.402  -7.259  -8.548  1.00  0.00           H  
ATOM    796 2HH2 ARG A  50      12.998  -5.905  -9.537  1.00  0.00           H  
ATOM    797  N   GLU A  51       5.659  -3.653 -10.959  1.00  0.00           N  
ATOM    798  CA  GLU A  51       5.996  -2.329 -11.487  1.00  0.00           C  
ATOM    799  C   GLU A  51       5.268  -1.226 -10.740  1.00  0.00           C  
ATOM    800  O   GLU A  51       5.863  -0.209 -10.368  1.00  0.00           O  
ATOM    801  CB  GLU A  51       5.672  -2.202 -12.977  1.00  0.00           C  
ATOM    802  CG  GLU A  51       6.013  -0.806 -13.546  1.00  0.00           C  
ATOM    803  CD  GLU A  51       5.760  -0.636 -15.038  1.00  0.00           C  
ATOM    804  OE1 GLU A  51       5.376  -1.578 -15.688  1.00  0.00           O  
ATOM    805  OE2 GLU A  51       5.934   0.471 -15.513  1.00  0.00           O  
ATOM    806  H   GLU A  51       5.239  -4.345 -11.584  1.00  0.00           H  
ATOM    807  HA  GLU A  51       7.068  -2.174 -11.355  1.00  0.00           H  
ATOM    808 1HB  GLU A  51       6.228  -2.953 -13.539  1.00  0.00           H  
ATOM    809 2HB  GLU A  51       4.608  -2.394 -13.136  1.00  0.00           H  
ATOM    810 1HG  GLU A  51       5.417  -0.068 -13.008  1.00  0.00           H  
ATOM    811 2HG  GLU A  51       7.062  -0.594 -13.338  1.00  0.00           H  
ATOM    812  N   TRP A  52       3.973  -1.423 -10.491  1.00  0.00           N  
ATOM    813  CA  TRP A  52       3.223  -0.407  -9.775  1.00  0.00           C  
ATOM    814  C   TRP A  52       3.862  -0.208  -8.403  1.00  0.00           C  
ATOM    815  O   TRP A  52       4.094   0.932  -7.981  1.00  0.00           O  
ATOM    816  CB  TRP A  52       1.757  -0.804  -9.636  1.00  0.00           C  
ATOM    817  CG  TRP A  52       0.906   0.205  -8.904  1.00  0.00           C  
ATOM    818  CD1 TRP A  52       0.182   1.258  -9.412  1.00  0.00           C  
ATOM    819  CD2 TRP A  52       0.721   0.246  -7.490  1.00  0.00           C  
ATOM    820  NE1 TRP A  52      -0.447   1.924  -8.383  1.00  0.00           N  
ATOM    821  CE2 TRP A  52      -0.113   1.308  -7.205  1.00  0.00           C  
ATOM    822  CE3 TRP A  52       1.185  -0.514  -6.471  1.00  0.00           C  
ATOM    823  CZ2 TRP A  52      -0.487   1.595  -5.915  1.00  0.00           C  
ATOM    824  CZ3 TRP A  52       0.821  -0.227  -5.211  1.00  0.00           C  
ATOM    825  CH2 TRP A  52       0.012   0.773  -4.929  1.00  0.00           C  
ATOM    826  H   TRP A  52       3.503  -2.275 -10.810  1.00  0.00           H  
ATOM    827  HA  TRP A  52       3.283   0.529 -10.327  1.00  0.00           H  
ATOM    828 1HB  TRP A  52       1.341  -0.941 -10.628  1.00  0.00           H  
ATOM    829 2HB  TRP A  52       1.686  -1.767  -9.118  1.00  0.00           H  
ATOM    830  HD1 TRP A  52       0.104   1.517 -10.465  1.00  0.00           H  
ATOM    831  HE1 TRP A  52      -1.093   2.750  -8.439  1.00  0.00           H  
ATOM    832  HE3 TRP A  52       1.838  -1.345  -6.669  1.00  0.00           H  
ATOM    833  HZ2 TRP A  52      -1.153   2.430  -5.676  1.00  0.00           H  
ATOM    834  HZ3 TRP A  52       1.207  -0.840  -4.442  1.00  0.00           H  
ATOM    835  HH2 TRP A  52      -0.236   0.942  -3.900  1.00  0.00           H  
ATOM    836  N   PHE A  53       4.183  -1.321  -7.723  1.00  0.00           N  
ATOM    837  CA  PHE A  53       4.817  -1.246  -6.419  1.00  0.00           C  
ATOM    838  C   PHE A  53       6.114  -0.472  -6.436  1.00  0.00           C  
ATOM    839  O   PHE A  53       6.301   0.411  -5.597  1.00  0.00           O  
ATOM    840  CB  PHE A  53       5.108  -2.623  -5.837  1.00  0.00           C  
ATOM    841  CG  PHE A  53       5.964  -2.511  -4.619  1.00  0.00           C  
ATOM    842  CD1 PHE A  53       5.450  -2.156  -3.419  1.00  0.00           C  
ATOM    843  CD2 PHE A  53       7.323  -2.735  -4.707  1.00  0.00           C  
ATOM    844  CE1 PHE A  53       6.279  -2.031  -2.320  1.00  0.00           C  
ATOM    845  CE2 PHE A  53       8.142  -2.613  -3.608  1.00  0.00           C  
ATOM    846  CZ  PHE A  53       7.605  -2.262  -2.414  1.00  0.00           C  
ATOM    847  H   PHE A  53       3.966  -2.241  -8.110  1.00  0.00           H  
ATOM    848  HA  PHE A  53       4.133  -0.734  -5.743  1.00  0.00           H  
ATOM    849 1HB  PHE A  53       4.176  -3.123  -5.574  1.00  0.00           H  
ATOM    850 2HB  PHE A  53       5.622  -3.237  -6.564  1.00  0.00           H  
ATOM    851  HD1 PHE A  53       4.379  -1.967  -3.335  1.00  0.00           H  
ATOM    852  HD2 PHE A  53       7.740  -3.008  -5.674  1.00  0.00           H  
ATOM    853  HE1 PHE A  53       5.871  -1.745  -1.359  1.00  0.00           H  
ATOM    854  HE2 PHE A  53       9.212  -2.793  -3.693  1.00  0.00           H  
ATOM    855  HZ  PHE A  53       8.224  -2.160  -1.531  1.00  0.00           H  
ATOM    856  N   GLU A  54       7.027  -0.788  -7.361  1.00  0.00           N  
ATOM    857  CA  GLU A  54       8.299  -0.078  -7.349  1.00  0.00           C  
ATOM    858  C   GLU A  54       8.108   1.410  -7.591  1.00  0.00           C  
ATOM    859  O   GLU A  54       8.771   2.242  -6.957  1.00  0.00           O  
ATOM    860  CB  GLU A  54       9.284  -0.618  -8.397  1.00  0.00           C  
ATOM    861  CG  GLU A  54       9.885  -1.990  -8.106  1.00  0.00           C  
ATOM    862  CD  GLU A  54      10.936  -2.401  -9.143  1.00  0.00           C  
ATOM    863  OE1 GLU A  54      10.976  -1.804 -10.194  1.00  0.00           O  
ATOM    864  OE2 GLU A  54      11.712  -3.294  -8.870  1.00  0.00           O  
ATOM    865  H   GLU A  54       6.833  -1.522  -8.042  1.00  0.00           H  
ATOM    866  HA  GLU A  54       8.748  -0.206  -6.365  1.00  0.00           H  
ATOM    867 1HB  GLU A  54       8.767  -0.689  -9.358  1.00  0.00           H  
ATOM    868 2HB  GLU A  54      10.103   0.089  -8.520  1.00  0.00           H  
ATOM    869 1HG  GLU A  54      10.343  -1.971  -7.119  1.00  0.00           H  
ATOM    870 2HG  GLU A  54       9.078  -2.724  -8.096  1.00  0.00           H  
ATOM    871  N   ARG A  55       7.180   1.770  -8.480  1.00  0.00           N  
ATOM    872  CA  ARG A  55       6.969   3.183  -8.728  1.00  0.00           C  
ATOM    873  C   ARG A  55       6.445   3.875  -7.471  1.00  0.00           C  
ATOM    874  O   ARG A  55       6.953   4.929  -7.076  1.00  0.00           O  
ATOM    875  CB  ARG A  55       6.005   3.379  -9.888  1.00  0.00           C  
ATOM    876  CG  ARG A  55       6.589   3.034 -11.266  1.00  0.00           C  
ATOM    877  CD  ARG A  55       5.603   3.255 -12.360  1.00  0.00           C  
ATOM    878  NE  ARG A  55       6.142   2.897 -13.674  1.00  0.00           N  
ATOM    879  CZ  ARG A  55       6.898   3.688 -14.444  1.00  0.00           C  
ATOM    880  NH1 ARG A  55       7.236   4.903 -14.058  1.00  0.00           N  
ATOM    881  NH2 ARG A  55       7.292   3.209 -15.600  1.00  0.00           N  
ATOM    882  H   ARG A  55       6.646   1.065  -8.996  1.00  0.00           H  
ATOM    883  HA  ARG A  55       7.924   3.631  -8.998  1.00  0.00           H  
ATOM    884 1HB  ARG A  55       5.131   2.742  -9.737  1.00  0.00           H  
ATOM    885 2HB  ARG A  55       5.663   4.411  -9.910  1.00  0.00           H  
ATOM    886 1HG  ARG A  55       7.463   3.654 -11.457  1.00  0.00           H  
ATOM    887 2HG  ARG A  55       6.881   1.982 -11.280  1.00  0.00           H  
ATOM    888 1HD  ARG A  55       4.726   2.632 -12.176  1.00  0.00           H  
ATOM    889 2HD  ARG A  55       5.308   4.301 -12.384  1.00  0.00           H  
ATOM    890  HE  ARG A  55       5.932   1.968 -14.068  1.00  0.00           H  
ATOM    891 1HH1 ARG A  55       6.923   5.254 -13.165  1.00  0.00           H  
ATOM    892 2HH1 ARG A  55       7.807   5.482 -14.657  1.00  0.00           H  
ATOM    893 1HH2 ARG A  55       6.990   2.255 -15.850  1.00  0.00           H  
ATOM    894 2HH2 ARG A  55       7.862   3.760 -16.220  1.00  0.00           H  
ATOM    895  N   LEU A  56       5.511   3.236  -6.764  1.00  0.00           N  
ATOM    896  CA  LEU A  56       5.000   3.822  -5.531  1.00  0.00           C  
ATOM    897  C   LEU A  56       6.084   3.913  -4.470  1.00  0.00           C  
ATOM    898  O   LEU A  56       6.255   4.953  -3.825  1.00  0.00           O  
ATOM    899  CB  LEU A  56       3.796   3.045  -4.990  1.00  0.00           C  
ATOM    900  CG  LEU A  56       3.252   3.572  -3.646  1.00  0.00           C  
ATOM    901  CD1 LEU A  56       2.870   5.015  -3.773  1.00  0.00           C  
ATOM    902  CD2 LEU A  56       2.046   2.792  -3.260  1.00  0.00           C  
ATOM    903  H   LEU A  56       5.124   2.352  -7.105  1.00  0.00           H  
ATOM    904  HA  LEU A  56       4.666   4.834  -5.754  1.00  0.00           H  
ATOM    905 1HB  LEU A  56       2.992   3.073  -5.727  1.00  0.00           H  
ATOM    906 2HB  LEU A  56       4.092   2.000  -4.848  1.00  0.00           H  
ATOM    907  HG  LEU A  56       4.021   3.475  -2.886  1.00  0.00           H  
ATOM    908 1HD1 LEU A  56       2.491   5.374  -2.815  1.00  0.00           H  
ATOM    909 2HD1 LEU A  56       3.745   5.600  -4.055  1.00  0.00           H  
ATOM    910 3HD1 LEU A  56       2.099   5.123  -4.534  1.00  0.00           H  
ATOM    911 1HD2 LEU A  56       1.657   3.154  -2.310  1.00  0.00           H  
ATOM    912 2HD2 LEU A  56       1.308   2.933  -4.025  1.00  0.00           H  
ATOM    913 3HD2 LEU A  56       2.303   1.740  -3.178  1.00  0.00           H  
ATOM    914  N   PHE A  57       6.841   2.833  -4.300  1.00  0.00           N  
ATOM    915  CA  PHE A  57       7.879   2.777  -3.290  1.00  0.00           C  
ATOM    916  C   PHE A  57       8.843   3.939  -3.455  1.00  0.00           C  
ATOM    917  O   PHE A  57       9.184   4.611  -2.479  1.00  0.00           O  
ATOM    918  CB  PHE A  57       8.620   1.440  -3.314  1.00  0.00           C  
ATOM    919  CG  PHE A  57       9.604   1.312  -2.181  1.00  0.00           C  
ATOM    920  CD1 PHE A  57       9.155   0.983  -0.897  1.00  0.00           C  
ATOM    921  CD2 PHE A  57      10.957   1.524  -2.367  1.00  0.00           C  
ATOM    922  CE1 PHE A  57      10.026   0.881   0.159  1.00  0.00           C  
ATOM    923  CE2 PHE A  57      11.841   1.416  -1.302  1.00  0.00           C  
ATOM    924  CZ  PHE A  57      11.369   1.096  -0.037  1.00  0.00           C  
ATOM    925  H   PHE A  57       6.672   2.011  -4.872  1.00  0.00           H  
ATOM    926  HA  PHE A  57       7.425   2.883  -2.326  1.00  0.00           H  
ATOM    927 1HB  PHE A  57       7.908   0.620  -3.262  1.00  0.00           H  
ATOM    928 2HB  PHE A  57       9.159   1.341  -4.257  1.00  0.00           H  
ATOM    929  HD1 PHE A  57       8.102   0.807  -0.725  1.00  0.00           H  
ATOM    930  HD2 PHE A  57      11.323   1.782  -3.363  1.00  0.00           H  
ATOM    931  HE1 PHE A  57       9.649   0.622   1.155  1.00  0.00           H  
ATOM    932  HE2 PHE A  57      12.905   1.584  -1.457  1.00  0.00           H  
ATOM    933  HZ  PHE A  57      12.058   1.008   0.804  1.00  0.00           H  
ATOM    934  N   SER A  58       9.238   4.225  -4.697  1.00  0.00           N  
ATOM    935  CA  SER A  58      10.193   5.287  -4.983  1.00  0.00           C  
ATOM    936  C   SER A  58       9.712   6.690  -4.565  1.00  0.00           C  
ATOM    937  O   SER A  58      10.522   7.620  -4.520  1.00  0.00           O  
ATOM    938  CB  SER A  58      10.544   5.317  -6.470  1.00  0.00           C  
ATOM    939  OG  SER A  58       9.489   5.804  -7.287  1.00  0.00           O  
ATOM    940  H   SER A  58       8.905   3.647  -5.473  1.00  0.00           H  
ATOM    941  HA  SER A  58      11.103   5.068  -4.425  1.00  0.00           H  
ATOM    942 1HB  SER A  58      11.430   5.927  -6.620  1.00  0.00           H  
ATOM    943 2HB  SER A  58      10.792   4.303  -6.784  1.00  0.00           H  
ATOM    944  HG  SER A  58       8.653   5.355  -7.025  1.00  0.00           H  
ATOM    945  N   THR A  59       8.409   6.865  -4.298  1.00  0.00           N  
ATOM    946  CA  THR A  59       7.880   8.172  -3.937  1.00  0.00           C  
ATOM    947  C   THR A  59       7.514   8.330  -2.448  1.00  0.00           C  
ATOM    948  O   THR A  59       7.156   9.436  -2.032  1.00  0.00           O  
ATOM    949  CB  THR A  59       6.634   8.489  -4.785  1.00  0.00           C  
ATOM    950  OG1 THR A  59       5.590   7.546  -4.503  1.00  0.00           O  
ATOM    951  CG2 THR A  59       6.996   8.384  -6.254  1.00  0.00           C  
ATOM    952  H   THR A  59       7.766   6.076  -4.321  1.00  0.00           H  
ATOM    953  HA  THR A  59       8.639   8.917  -4.168  1.00  0.00           H  
ATOM    954  HB  THR A  59       6.281   9.494  -4.567  1.00  0.00           H  
ATOM    955  HG1 THR A  59       5.982   6.670  -4.270  1.00  0.00           H  
ATOM    956 1HG2 THR A  59       6.121   8.602  -6.863  1.00  0.00           H  
ATOM    957 2HG2 THR A  59       7.789   9.093  -6.486  1.00  0.00           H  
ATOM    958 3HG2 THR A  59       7.341   7.375  -6.467  1.00  0.00           H  
ATOM    959  N   SER A  60       7.567   7.248  -1.654  1.00  0.00           N  
ATOM    960  CA  SER A  60       7.152   7.344  -0.241  1.00  0.00           C  
ATOM    961  C   SER A  60       8.349   7.142   0.695  1.00  0.00           C  
ATOM    962  O   SER A  60       8.802   6.012   0.939  1.00  0.00           O  
ATOM    963  CB  SER A  60       6.064   6.328   0.046  1.00  0.00           C  
ATOM    964  OG  SER A  60       4.894   6.602  -0.693  1.00  0.00           O  
ATOM    965  H   SER A  60       7.923   6.362  -2.020  1.00  0.00           H  
ATOM    966  HA  SER A  60       6.748   8.342  -0.058  1.00  0.00           H  
ATOM    967 1HB  SER A  60       6.431   5.337  -0.207  1.00  0.00           H  
ATOM    968 2HB  SER A  60       5.831   6.336   1.096  1.00  0.00           H  
ATOM    969  HG  SER A  60       4.547   7.464  -0.378  1.00  0.00           H  
ATOM    970  N   LYS A  61       8.867   8.244   1.228  1.00  0.00           N  
ATOM    971  CA  LYS A  61      10.099   8.187   1.986  1.00  0.00           C  
ATOM    972  C   LYS A  61       9.882   7.629   3.367  1.00  0.00           C  
ATOM    973  O   LYS A  61       8.964   8.023   4.098  1.00  0.00           O  
ATOM    974  CB  LYS A  61      10.792   9.554   2.019  1.00  0.00           C  
ATOM    975  CG  LYS A  61      12.126   9.558   2.776  1.00  0.00           C  
ATOM    976  CD  LYS A  61      12.845  10.899   2.700  1.00  0.00           C  
ATOM    977  CE  LYS A  61      14.245  10.825   3.354  1.00  0.00           C  
ATOM    978  NZ  LYS A  61      14.195  10.640   4.850  1.00  0.00           N  
ATOM    979  H   LYS A  61       8.415   9.145   1.092  1.00  0.00           H  
ATOM    980  HA  LYS A  61      10.777   7.506   1.472  1.00  0.00           H  
ATOM    981 1HB  LYS A  61      11.000   9.866   0.997  1.00  0.00           H  
ATOM    982 2HB  LYS A  61      10.143  10.289   2.438  1.00  0.00           H  
ATOM    983 1HG  LYS A  61      11.919   9.356   3.821  1.00  0.00           H  
ATOM    984 2HG  LYS A  61      12.776   8.771   2.399  1.00  0.00           H  
ATOM    985 1HD  LYS A  61      12.952  11.198   1.658  1.00  0.00           H  
ATOM    986 2HD  LYS A  61      12.252  11.652   3.219  1.00  0.00           H  
ATOM    987 1HE  LYS A  61      14.786   9.985   2.920  1.00  0.00           H  
ATOM    988 2HE  LYS A  61      14.785  11.744   3.134  1.00  0.00           H  
ATOM    989 1HZ  LYS A  61      15.127  10.595   5.216  1.00  0.00           H  
ATOM    990 2HZ  LYS A  61      13.712  11.410   5.269  1.00  0.00           H  
ATOM    991 3HZ  LYS A  61      13.704   9.774   5.119  1.00  0.00           H  
ATOM    992  N   ASP A  62      10.713   6.645   3.685  1.00  0.00           N  
ATOM    993  CA  ASP A  62      10.699   5.932   4.948  1.00  0.00           C  
ATOM    994  C   ASP A  62       9.314   5.374   5.248  1.00  0.00           C  
ATOM    995  O   ASP A  62       8.890   5.344   6.402  1.00  0.00           O  
ATOM    996  CB  ASP A  62      11.143   6.866   6.075  1.00  0.00           C  
ATOM    997  CG  ASP A  62      12.562   7.402   5.850  1.00  0.00           C  
ATOM    998  OD1 ASP A  62      13.429   6.654   5.480  1.00  0.00           O  
ATOM    999  OD2 ASP A  62      12.745   8.597   6.004  1.00  0.00           O  
ATOM   1000  H   ASP A  62      11.409   6.381   3.002  1.00  0.00           H  
ATOM   1001  HA  ASP A  62      11.395   5.096   4.883  1.00  0.00           H  
ATOM   1002 1HB  ASP A  62      10.451   7.704   6.160  1.00  0.00           H  
ATOM   1003 2HB  ASP A  62      11.118   6.325   7.021  1.00  0.00           H  
ATOM   1004  N   ALA A  63       8.633   4.878   4.214  1.00  0.00           N  
ATOM   1005  CA  ALA A  63       7.319   4.303   4.421  1.00  0.00           C  
ATOM   1006  C   ALA A  63       7.370   3.161   5.427  1.00  0.00           C  
ATOM   1007  O   ALA A  63       8.249   2.299   5.344  1.00  0.00           O  
ATOM   1008  CB  ALA A  63       6.778   3.798   3.090  1.00  0.00           C  
ATOM   1009  H   ALA A  63       8.999   4.970   3.265  1.00  0.00           H  
ATOM   1010  HA  ALA A  63       6.669   5.073   4.824  1.00  0.00           H  
ATOM   1011 1HB  ALA A  63       5.799   3.379   3.217  1.00  0.00           H  
ATOM   1012 2HB  ALA A  63       6.733   4.621   2.392  1.00  0.00           H  
ATOM   1013 3HB  ALA A  63       7.444   3.029   2.698  1.00  0.00           H  
ATOM   1014  N   GLN A  64       6.394   3.140   6.340  1.00  0.00           N  
ATOM   1015  CA  GLN A  64       6.270   2.063   7.323  1.00  0.00           C  
ATOM   1016  C   GLN A  64       4.821   1.801   7.734  1.00  0.00           C  
ATOM   1017  O   GLN A  64       4.072   2.742   8.033  1.00  0.00           O  
ATOM   1018  CB  GLN A  64       7.108   2.352   8.567  1.00  0.00           C  
ATOM   1019  CG  GLN A  64       7.062   1.218   9.585  1.00  0.00           C  
ATOM   1020  CD  GLN A  64       7.983   1.419  10.753  1.00  0.00           C  
ATOM   1021  OE1 GLN A  64       8.359   2.543  11.102  1.00  0.00           O  
ATOM   1022  NE2 GLN A  64       8.360   0.312  11.382  1.00  0.00           N  
ATOM   1023  H   GLN A  64       5.745   3.923   6.368  1.00  0.00           H  
ATOM   1024  HA  GLN A  64       6.656   1.164   6.875  1.00  0.00           H  
ATOM   1025 1HB  GLN A  64       8.146   2.516   8.275  1.00  0.00           H  
ATOM   1026 2HB  GLN A  64       6.749   3.262   9.045  1.00  0.00           H  
ATOM   1027 1HG  GLN A  64       6.049   1.135   9.975  1.00  0.00           H  
ATOM   1028 2HG  GLN A  64       7.339   0.288   9.078  1.00  0.00           H  
ATOM   1029 1HE2 GLN A  64       8.972   0.366  12.172  1.00  0.00           H  
ATOM   1030 2HE2 GLN A  64       8.025  -0.578  11.060  1.00  0.00           H  
ATOM   1031  N   ARG A  65       4.428   0.524   7.812  1.00  0.00           N  
ATOM   1032  CA  ARG A  65       3.050   0.226   8.210  1.00  0.00           C  
ATOM   1033  C   ARG A  65       2.913  -0.985   9.110  1.00  0.00           C  
ATOM   1034  O   ARG A  65       3.792  -1.846   9.182  1.00  0.00           O  
ATOM   1035  CB  ARG A  65       2.143  -0.018   6.999  1.00  0.00           C  
ATOM   1036  CG  ARG A  65       2.048  -1.452   6.436  1.00  0.00           C  
ATOM   1037  CD  ARG A  65       3.194  -1.856   5.619  1.00  0.00           C  
ATOM   1038  NE  ARG A  65       3.476  -0.899   4.629  1.00  0.00           N  
ATOM   1039  CZ  ARG A  65       2.718  -0.661   3.574  1.00  0.00           C  
ATOM   1040  NH1 ARG A  65       1.595  -1.295   3.433  1.00  0.00           N  
ATOM   1041  NH2 ARG A  65       3.079   0.219   2.696  1.00  0.00           N  
ATOM   1042  H   ARG A  65       5.079  -0.226   7.532  1.00  0.00           H  
ATOM   1043  HA  ARG A  65       2.669   1.084   8.757  1.00  0.00           H  
ATOM   1044 1HB  ARG A  65       1.133   0.264   7.229  1.00  0.00           H  
ATOM   1045 2HB  ARG A  65       2.470   0.616   6.185  1.00  0.00           H  
ATOM   1046 1HG  ARG A  65       1.964  -2.163   7.256  1.00  0.00           H  
ATOM   1047 2HG  ARG A  65       1.154  -1.525   5.816  1.00  0.00           H  
ATOM   1048 1HD  ARG A  65       4.068  -1.957   6.255  1.00  0.00           H  
ATOM   1049 2HD  ARG A  65       3.013  -2.791   5.128  1.00  0.00           H  
ATOM   1050  HE  ARG A  65       4.373  -0.412   4.714  1.00  0.00           H  
ATOM   1051 1HH1 ARG A  65       1.310  -1.969   4.125  1.00  0.00           H  
ATOM   1052 2HH1 ARG A  65       1.016  -1.102   2.625  1.00  0.00           H  
ATOM   1053 1HH2 ARG A  65       3.957   0.714   2.812  1.00  0.00           H  
ATOM   1054 2HH2 ARG A  65       2.443   0.437   1.917  1.00  0.00           H  
ATOM   1055  N   GLU A  66       1.778  -1.051   9.795  1.00  0.00           N  
ATOM   1056  CA  GLU A  66       1.488  -2.228  10.606  1.00  0.00           C  
ATOM   1057  C   GLU A  66       0.010  -2.572  10.601  1.00  0.00           C  
ATOM   1058  O   GLU A  66      -0.850  -1.731  10.320  1.00  0.00           O  
ATOM   1059  CB  GLU A  66       1.958  -2.058  12.059  1.00  0.00           C  
ATOM   1060  CG  GLU A  66       1.221  -1.002  12.876  1.00  0.00           C  
ATOM   1061  CD  GLU A  66       1.773  -0.876  14.297  1.00  0.00           C  
ATOM   1062  OE1 GLU A  66       2.782  -1.480  14.577  1.00  0.00           O  
ATOM   1063  OE2 GLU A  66       1.167  -0.184  15.104  1.00  0.00           O  
ATOM   1064  H   GLU A  66       1.124  -0.271   9.712  1.00  0.00           H  
ATOM   1065  HA  GLU A  66       2.023  -3.078  10.180  1.00  0.00           H  
ATOM   1066 1HB  GLU A  66       1.851  -3.008  12.583  1.00  0.00           H  
ATOM   1067 2HB  GLU A  66       3.018  -1.802  12.066  1.00  0.00           H  
ATOM   1068 1HG  GLU A  66       1.301  -0.039  12.372  1.00  0.00           H  
ATOM   1069 2HG  GLU A  66       0.165  -1.274  12.921  1.00  0.00           H  
ATOM   1070  N   ILE A  67      -0.279  -3.833  10.913  1.00  0.00           N  
ATOM   1071  CA  ILE A  67      -1.651  -4.307  11.003  1.00  0.00           C  
ATOM   1072  C   ILE A  67      -2.255  -3.932  12.344  1.00  0.00           C  
ATOM   1073  O   ILE A  67      -1.683  -4.205  13.399  1.00  0.00           O  
ATOM   1074  CB  ILE A  67      -1.737  -5.836  10.770  1.00  0.00           C  
ATOM   1075  CG1 ILE A  67      -1.261  -6.218   9.353  1.00  0.00           C  
ATOM   1076  CG2 ILE A  67      -3.139  -6.315  10.940  1.00  0.00           C  
ATOM   1077  CD1 ILE A  67      -1.115  -7.709   9.159  1.00  0.00           C  
ATOM   1078  H   ILE A  67       0.477  -4.472  11.116  1.00  0.00           H  
ATOM   1079  HA  ILE A  67      -2.251  -3.820  10.250  1.00  0.00           H  
ATOM   1080  HB  ILE A  67      -1.097  -6.345  11.487  1.00  0.00           H  
ATOM   1081 1HG1 ILE A  67      -1.988  -5.870   8.628  1.00  0.00           H  
ATOM   1082 2HG1 ILE A  67      -0.303  -5.739   9.151  1.00  0.00           H  
ATOM   1083 1HG2 ILE A  67      -3.145  -7.375  10.779  1.00  0.00           H  
ATOM   1084 2HG2 ILE A  67      -3.486  -6.096  11.943  1.00  0.00           H  
ATOM   1085 3HG2 ILE A  67      -3.791  -5.826  10.213  1.00  0.00           H  
ATOM   1086 1HD1 ILE A  67      -0.794  -7.926   8.160  1.00  0.00           H  
ATOM   1087 2HD1 ILE A  67      -0.383  -8.102   9.864  1.00  0.00           H  
ATOM   1088 3HD1 ILE A  67      -2.073  -8.172   9.331  1.00  0.00           H  
ATOM   1089  N   LYS A  68      -3.412  -3.287  12.279  1.00  0.00           N  
ATOM   1090  CA  LYS A  68      -4.151  -2.834  13.446  1.00  0.00           C  
ATOM   1091  C   LYS A  68      -5.235  -3.851  13.797  1.00  0.00           C  
ATOM   1092  O   LYS A  68      -5.623  -3.989  14.959  1.00  0.00           O  
ATOM   1093  CB  LYS A  68      -4.772  -1.464  13.173  1.00  0.00           C  
ATOM   1094  CG  LYS A  68      -3.764  -0.333  12.851  1.00  0.00           C  
ATOM   1095  CD  LYS A  68      -2.820  -0.038  14.030  1.00  0.00           C  
ATOM   1096  CE  LYS A  68      -1.961   1.199  13.747  1.00  0.00           C  
ATOM   1097  NZ  LYS A  68      -1.022   1.521  14.860  1.00  0.00           N  
ATOM   1098  H   LYS A  68      -3.796  -3.112  11.361  1.00  0.00           H  
ATOM   1099  HA  LYS A  68      -3.466  -2.756  14.290  1.00  0.00           H  
ATOM   1100 1HB  LYS A  68      -5.451  -1.547  12.321  1.00  0.00           H  
ATOM   1101 2HB  LYS A  68      -5.364  -1.156  14.033  1.00  0.00           H  
ATOM   1102 1HG  LYS A  68      -3.156  -0.631  11.988  1.00  0.00           H  
ATOM   1103 2HG  LYS A  68      -4.303   0.578  12.587  1.00  0.00           H  
ATOM   1104 1HD  LYS A  68      -3.399   0.126  14.938  1.00  0.00           H  
ATOM   1105 2HD  LYS A  68      -2.155  -0.894  14.189  1.00  0.00           H  
ATOM   1106 1HE  LYS A  68      -1.379   1.025  12.851  1.00  0.00           H  
ATOM   1107 2HE  LYS A  68      -2.621   2.051  13.588  1.00  0.00           H  
ATOM   1108 1HZ  LYS A  68      -0.481   2.340  14.628  1.00  0.00           H  
ATOM   1109 2HZ  LYS A  68      -1.531   1.689  15.711  1.00  0.00           H  
ATOM   1110 3HZ  LYS A  68      -0.369   0.746  14.996  1.00  0.00           H  
ATOM   1111  N   SER A  69      -5.705  -4.577  12.781  1.00  0.00           N  
ATOM   1112  CA  SER A  69      -6.735  -5.599  12.973  1.00  0.00           C  
ATOM   1113  C   SER A  69      -6.653  -6.694  11.911  1.00  0.00           C  
ATOM   1114  O   SER A  69      -6.409  -6.434  10.728  1.00  0.00           O  
ATOM   1115  CB  SER A  69      -8.121  -4.989  12.979  1.00  0.00           C  
ATOM   1116  OG  SER A  69      -9.097  -5.982  13.113  1.00  0.00           O  
ATOM   1117  H   SER A  69      -5.346  -4.386  11.848  1.00  0.00           H  
ATOM   1118  HA  SER A  69      -6.571  -6.068  13.944  1.00  0.00           H  
ATOM   1119 1HB  SER A  69      -8.204  -4.280  13.802  1.00  0.00           H  
ATOM   1120 2HB  SER A  69      -8.288  -4.448  12.072  1.00  0.00           H  
ATOM   1121  HG  SER A  69      -8.927  -6.612  12.402  1.00  0.00           H  
ATOM   1122  N   LEU A  70      -6.857  -7.936  12.343  1.00  0.00           N  
ATOM   1123  CA  LEU A  70      -6.820  -9.072  11.426  1.00  0.00           C  
ATOM   1124  C   LEU A  70      -7.711 -10.241  11.845  1.00  0.00           C  
ATOM   1125  O   LEU A  70      -7.563 -10.799  12.944  1.00  0.00           O  
ATOM   1126  CB  LEU A  70      -5.359  -9.498  11.257  1.00  0.00           C  
ATOM   1127  CG  LEU A  70      -5.076 -10.697  10.422  1.00  0.00           C  
ATOM   1128  CD1 LEU A  70      -5.520 -10.456   9.114  1.00  0.00           C  
ATOM   1129  CD2 LEU A  70      -3.583 -10.907  10.348  1.00  0.00           C  
ATOM   1130  H   LEU A  70      -7.048  -8.094  13.324  1.00  0.00           H  
ATOM   1131  HA  LEU A  70      -7.176  -8.727  10.455  1.00  0.00           H  
ATOM   1132 1HB  LEU A  70      -4.859  -8.689  10.772  1.00  0.00           H  
ATOM   1133 2HB  LEU A  70      -4.912  -9.647  12.237  1.00  0.00           H  
ATOM   1134  HG  LEU A  70      -5.584 -11.573  10.828  1.00  0.00           H  
ATOM   1135 1HD1 LEU A  70      -5.288 -11.315   8.520  1.00  0.00           H  
ATOM   1136 2HD1 LEU A  70      -6.589 -10.275   9.099  1.00  0.00           H  
ATOM   1137 3HD1 LEU A  70      -4.995  -9.587   8.749  1.00  0.00           H  
ATOM   1138 1HD2 LEU A  70      -3.377 -11.758   9.714  1.00  0.00           H  
ATOM   1139 2HD2 LEU A  70      -3.129 -10.031   9.922  1.00  0.00           H  
ATOM   1140 3HD2 LEU A  70      -3.168 -11.074  11.324  1.00  0.00           H  
ATOM   1141  N   GLU A  71      -8.606 -10.631  10.929  1.00  0.00           N  
ATOM   1142  CA  GLU A  71      -9.534 -11.734  11.162  1.00  0.00           C  
ATOM   1143  C   GLU A  71      -9.698 -12.636   9.941  1.00  0.00           C  
ATOM   1144  O   GLU A  71      -9.919 -12.174   8.818  1.00  0.00           O  
ATOM   1145  CB  GLU A  71     -10.905 -11.186  11.586  1.00  0.00           C  
ATOM   1146  CG  GLU A  71     -11.967 -12.253  11.893  1.00  0.00           C  
ATOM   1147  CD  GLU A  71     -13.274 -11.665  12.401  1.00  0.00           C  
ATOM   1148  OE1 GLU A  71     -13.340 -10.478  12.590  1.00  0.00           O  
ATOM   1149  OE2 GLU A  71     -14.217 -12.411  12.578  1.00  0.00           O  
ATOM   1150  H   GLU A  71      -8.655 -10.107  10.049  1.00  0.00           H  
ATOM   1151  HA  GLU A  71      -9.140 -12.346  11.974  1.00  0.00           H  
ATOM   1152 1HB  GLU A  71     -10.785 -10.568  12.477  1.00  0.00           H  
ATOM   1153 2HB  GLU A  71     -11.296 -10.544  10.794  1.00  0.00           H  
ATOM   1154 1HG  GLU A  71     -12.172 -12.819  10.984  1.00  0.00           H  
ATOM   1155 2HG  GLU A  71     -11.570 -12.944  12.634  1.00  0.00           H  
ATOM   1156  N   VAL A  72      -9.610 -13.942  10.186  1.00  0.00           N  
ATOM   1157  CA  VAL A  72      -9.734 -14.950   9.140  1.00  0.00           C  
ATOM   1158  C   VAL A  72     -10.964 -15.824   9.331  1.00  0.00           C  
ATOM   1159  O   VAL A  72     -11.197 -16.362  10.416  1.00  0.00           O  
ATOM   1160  CB  VAL A  72      -8.496 -15.874   9.127  1.00  0.00           C  
ATOM   1161  CG1 VAL A  72      -8.678 -16.950   8.078  1.00  0.00           C  
ATOM   1162  CG2 VAL A  72      -7.228 -15.070   8.835  1.00  0.00           C  
ATOM   1163  H   VAL A  72      -9.441 -14.249  11.134  1.00  0.00           H  
ATOM   1164  HA  VAL A  72      -9.815 -14.451   8.174  1.00  0.00           H  
ATOM   1165  HB  VAL A  72      -8.408 -16.363  10.097  1.00  0.00           H  
ATOM   1166 1HG1 VAL A  72      -7.828 -17.606   8.085  1.00  0.00           H  
ATOM   1167 2HG1 VAL A  72      -9.567 -17.537   8.290  1.00  0.00           H  
ATOM   1168 3HG1 VAL A  72      -8.779 -16.492   7.091  1.00  0.00           H  
ATOM   1169 1HG2 VAL A  72      -6.365 -15.731   8.827  1.00  0.00           H  
ATOM   1170 2HG2 VAL A  72      -7.328 -14.620   7.876  1.00  0.00           H  
ATOM   1171 3HG2 VAL A  72      -7.084 -14.302   9.596  1.00  0.00           H  
ATOM   1172  N   ARG A  73     -11.753 -15.951   8.274  1.00  0.00           N  
ATOM   1173  CA  ARG A  73     -12.933 -16.792   8.279  1.00  0.00           C  
ATOM   1174  C   ARG A  73     -12.812 -17.779   7.128  1.00  0.00           C  
ATOM   1175  O   ARG A  73     -13.076 -17.443   5.969  1.00  0.00           O  
ATOM   1176  CB  ARG A  73     -14.192 -15.951   8.150  1.00  0.00           C  
ATOM   1177  CG  ARG A  73     -14.415 -14.982   9.316  1.00  0.00           C  
ATOM   1178  CD  ARG A  73     -15.687 -14.223   9.195  1.00  0.00           C  
ATOM   1179  NE  ARG A  73     -15.865 -13.294  10.305  1.00  0.00           N  
ATOM   1180  CZ  ARG A  73     -16.936 -12.511  10.501  1.00  0.00           C  
ATOM   1181  NH1 ARG A  73     -17.955 -12.529   9.665  1.00  0.00           N  
ATOM   1182  NH2 ARG A  73     -16.941 -11.724  11.557  1.00  0.00           N  
ATOM   1183  H   ARG A  73     -11.509 -15.464   7.413  1.00  0.00           H  
ATOM   1184  HA  ARG A  73     -12.976 -17.347   9.215  1.00  0.00           H  
ATOM   1185 1HB  ARG A  73     -14.143 -15.366   7.231  1.00  0.00           H  
ATOM   1186 2HB  ARG A  73     -15.062 -16.603   8.082  1.00  0.00           H  
ATOM   1187 1HG  ARG A  73     -14.432 -15.539  10.254  1.00  0.00           H  
ATOM   1188 2HG  ARG A  73     -13.598 -14.258   9.347  1.00  0.00           H  
ATOM   1189 1HD  ARG A  73     -15.683 -13.650   8.269  1.00  0.00           H  
ATOM   1190 2HD  ARG A  73     -16.527 -14.916   9.192  1.00  0.00           H  
ATOM   1191  HE  ARG A  73     -15.114 -13.213  11.009  1.00  0.00           H  
ATOM   1192 1HH1 ARG A  73     -17.936 -13.139   8.861  1.00  0.00           H  
ATOM   1193 2HH1 ARG A  73     -18.752 -11.933   9.829  1.00  0.00           H  
ATOM   1194 1HH2 ARG A  73     -16.115 -11.745  12.182  1.00  0.00           H  
ATOM   1195 2HH2 ARG A  73     -17.720 -11.118  11.746  1.00  0.00           H  
ATOM   1196  N   GLY A  74     -12.405 -19.004   7.430  1.00  0.00           N  
ATOM   1197  CA  GLY A  74     -12.157 -19.947   6.352  1.00  0.00           C  
ATOM   1198  C   GLY A  74     -11.049 -19.404   5.456  1.00  0.00           C  
ATOM   1199  O   GLY A  74      -9.959 -19.095   5.932  1.00  0.00           O  
ATOM   1200  H   GLY A  74     -12.228 -19.261   8.391  1.00  0.00           H  
ATOM   1201 1HA  GLY A  74     -11.863 -20.912   6.764  1.00  0.00           H  
ATOM   1202 2HA  GLY A  74     -13.067 -20.099   5.772  1.00  0.00           H  
ATOM   1203  N   ASP A  75     -11.351 -19.263   4.169  1.00  0.00           N  
ATOM   1204  CA  ASP A  75     -10.394 -18.782   3.179  1.00  0.00           C  
ATOM   1205  C   ASP A  75     -10.472 -17.287   2.864  1.00  0.00           C  
ATOM   1206  O   ASP A  75      -9.843 -16.826   1.903  1.00  0.00           O  
ATOM   1207  CB  ASP A  75     -10.564 -19.558   1.885  1.00  0.00           C  
ATOM   1208  CG  ASP A  75     -10.113 -21.006   1.975  1.00  0.00           C  
ATOM   1209  OD1 ASP A  75      -9.026 -21.227   2.480  1.00  0.00           O  
ATOM   1210  OD2 ASP A  75     -10.833 -21.878   1.565  1.00  0.00           O  
ATOM   1211  H   ASP A  75     -12.281 -19.507   3.863  1.00  0.00           H  
ATOM   1212  HA  ASP A  75      -9.393 -18.981   3.565  1.00  0.00           H  
ATOM   1213 1HB  ASP A  75     -11.607 -19.528   1.571  1.00  0.00           H  
ATOM   1214 2HB  ASP A  75      -9.994 -19.063   1.140  1.00  0.00           H  
ATOM   1215  N   THR A  76     -11.255 -16.532   3.633  1.00  0.00           N  
ATOM   1216  CA  THR A  76     -11.346 -15.088   3.415  1.00  0.00           C  
ATOM   1217  C   THR A  76     -10.801 -14.317   4.617  1.00  0.00           C  
ATOM   1218  O   THR A  76     -11.121 -14.621   5.772  1.00  0.00           O  
ATOM   1219  CB  THR A  76     -12.790 -14.631   3.109  1.00  0.00           C  
ATOM   1220  OG1 THR A  76     -13.268 -15.258   1.889  1.00  0.00           O  
ATOM   1221  CG2 THR A  76     -12.842 -13.104   2.954  1.00  0.00           C  
ATOM   1222  H   THR A  76     -11.787 -16.951   4.400  1.00  0.00           H  
ATOM   1223  HA  THR A  76     -10.736 -14.829   2.554  1.00  0.00           H  
ATOM   1224  HB  THR A  76     -13.439 -14.934   3.931  1.00  0.00           H  
ATOM   1225  HG1 THR A  76     -12.971 -14.742   1.099  1.00  0.00           H  
ATOM   1226 1HG2 THR A  76     -13.861 -12.798   2.740  1.00  0.00           H  
ATOM   1227 2HG2 THR A  76     -12.511 -12.625   3.870  1.00  0.00           H  
ATOM   1228 3HG2 THR A  76     -12.188 -12.804   2.133  1.00  0.00           H  
ATOM   1229  N   VAL A  77      -9.969 -13.312   4.349  1.00  0.00           N  
ATOM   1230  CA  VAL A  77      -9.412 -12.529   5.449  1.00  0.00           C  
ATOM   1231  C   VAL A  77      -9.624 -11.035   5.284  1.00  0.00           C  
ATOM   1232  O   VAL A  77      -9.469 -10.473   4.191  1.00  0.00           O  
ATOM   1233  CB  VAL A  77      -7.910 -12.787   5.558  1.00  0.00           C  
ATOM   1234  CG1 VAL A  77      -7.270 -12.341   4.335  1.00  0.00           C  
ATOM   1235  CG2 VAL A  77      -7.313 -12.075   6.722  1.00  0.00           C  
ATOM   1236  H   VAL A  77      -9.729 -13.115   3.374  1.00  0.00           H  
ATOM   1237  HA  VAL A  77      -9.893 -12.837   6.375  1.00  0.00           H  
ATOM   1238  HB  VAL A  77      -7.755 -13.854   5.653  1.00  0.00           H  
ATOM   1239 1HG1 VAL A  77      -6.199 -12.544   4.377  1.00  0.00           H  
ATOM   1240 2HG1 VAL A  77      -7.731 -12.882   3.516  1.00  0.00           H  
ATOM   1241 3HG1 VAL A  77      -7.430 -11.271   4.211  1.00  0.00           H  
ATOM   1242 1HG2 VAL A  77      -6.263 -12.297   6.751  1.00  0.00           H  
ATOM   1243 2HG2 VAL A  77      -7.449 -11.022   6.622  1.00  0.00           H  
ATOM   1244 3HG2 VAL A  77      -7.774 -12.398   7.636  1.00  0.00           H  
ATOM   1245  N   GLU A  78      -9.948 -10.402   6.407  1.00  0.00           N  
ATOM   1246  CA  GLU A  78     -10.119  -8.962   6.507  1.00  0.00           C  
ATOM   1247  C   GLU A  78      -8.913  -8.372   7.225  1.00  0.00           C  
ATOM   1248  O   GLU A  78      -8.605  -8.755   8.365  1.00  0.00           O  
ATOM   1249  CB  GLU A  78     -11.427  -8.644   7.232  1.00  0.00           C  
ATOM   1250  CG  GLU A  78     -11.711  -7.178   7.423  1.00  0.00           C  
ATOM   1251  CD  GLU A  78     -13.072  -6.916   8.034  1.00  0.00           C  
ATOM   1252  OE1 GLU A  78     -13.895  -7.798   8.009  1.00  0.00           O  
ATOM   1253  OE2 GLU A  78     -13.270  -5.839   8.557  1.00  0.00           O  
ATOM   1254  H   GLU A  78     -10.050 -10.966   7.254  1.00  0.00           H  
ATOM   1255  HA  GLU A  78     -10.157  -8.534   5.503  1.00  0.00           H  
ATOM   1256 1HB  GLU A  78     -12.260  -9.074   6.676  1.00  0.00           H  
ATOM   1257 2HB  GLU A  78     -11.416  -9.115   8.219  1.00  0.00           H  
ATOM   1258 1HG  GLU A  78     -10.943  -6.776   8.077  1.00  0.00           H  
ATOM   1259 2HG  GLU A  78     -11.630  -6.666   6.465  1.00  0.00           H  
ATOM   1260  N   VAL A  79      -8.197  -7.469   6.549  1.00  0.00           N  
ATOM   1261  CA  VAL A  79      -6.968  -6.945   7.121  1.00  0.00           C  
ATOM   1262  C   VAL A  79      -6.999  -5.417   7.184  1.00  0.00           C  
ATOM   1263  O   VAL A  79      -7.256  -4.754   6.175  1.00  0.00           O  
ATOM   1264  CB  VAL A  79      -5.789  -7.351   6.219  1.00  0.00           C  
ATOM   1265  CG1 VAL A  79      -4.473  -6.925   6.857  1.00  0.00           C  
ATOM   1266  CG2 VAL A  79      -5.881  -8.798   5.881  1.00  0.00           C  
ATOM   1267  H   VAL A  79      -8.476  -7.175   5.611  1.00  0.00           H  
ATOM   1268  HA  VAL A  79      -6.834  -7.344   8.128  1.00  0.00           H  
ATOM   1269  HB  VAL A  79      -5.855  -6.796   5.294  1.00  0.00           H  
ATOM   1270 1HG1 VAL A  79      -3.673  -7.189   6.199  1.00  0.00           H  
ATOM   1271 2HG1 VAL A  79      -4.470  -5.852   7.022  1.00  0.00           H  
ATOM   1272 3HG1 VAL A  79      -4.340  -7.438   7.809  1.00  0.00           H  
ATOM   1273 1HG2 VAL A  79      -5.076  -9.073   5.234  1.00  0.00           H  
ATOM   1274 2HG2 VAL A  79      -5.830  -9.367   6.747  1.00  0.00           H  
ATOM   1275 3HG2 VAL A  79      -6.826  -8.994   5.375  1.00  0.00           H  
ATOM   1276  N   HIS A  80      -6.673  -4.841   8.336  1.00  0.00           N  
ATOM   1277  CA  HIS A  80      -6.640  -3.383   8.431  1.00  0.00           C  
ATOM   1278  C   HIS A  80      -5.273  -2.920   8.882  1.00  0.00           C  
ATOM   1279  O   HIS A  80      -4.775  -3.372   9.920  1.00  0.00           O  
ATOM   1280  CB  HIS A  80      -7.676  -2.880   9.432  1.00  0.00           C  
ATOM   1281  CG  HIS A  80      -9.100  -3.209   9.085  1.00  0.00           C  
ATOM   1282  ND1 HIS A  80      -9.895  -2.373   8.323  1.00  0.00           N  
ATOM   1283  CD2 HIS A  80      -9.868  -4.282   9.382  1.00  0.00           C  
ATOM   1284  CE1 HIS A  80     -11.097  -2.916   8.193  1.00  0.00           C  
ATOM   1285  NE2 HIS A  80     -11.102  -4.064   8.813  1.00  0.00           N  
ATOM   1286  H   HIS A  80      -6.477  -5.413   9.157  1.00  0.00           H  
ATOM   1287  HA  HIS A  80      -6.841  -2.932   7.461  1.00  0.00           H  
ATOM   1288 1HB  HIS A  80      -7.445  -3.284  10.403  1.00  0.00           H  
ATOM   1289 2HB  HIS A  80      -7.592  -1.797   9.510  1.00  0.00           H  
ATOM   1290  HD2 HIS A  80      -9.569  -5.158   9.963  1.00  0.00           H  
ATOM   1291  HE1 HIS A  80     -11.937  -2.488   7.645  1.00  0.00           H  
ATOM   1292  HE2 HIS A  80     -11.911  -4.705   8.851  1.00  0.00           H  
ATOM   1293  N   VAL A  81      -4.704  -1.985   8.119  1.00  0.00           N  
ATOM   1294  CA  VAL A  81      -3.379  -1.435   8.385  1.00  0.00           C  
ATOM   1295  C   VAL A  81      -3.353   0.080   8.411  1.00  0.00           C  
ATOM   1296  O   VAL A  81      -4.252   0.753   7.892  1.00  0.00           O  
ATOM   1297  CB  VAL A  81      -2.356  -1.863   7.302  1.00  0.00           C  
ATOM   1298  CG1 VAL A  81      -2.178  -3.333   7.245  1.00  0.00           C  
ATOM   1299  CG2 VAL A  81      -2.831  -1.368   5.983  1.00  0.00           C  
ATOM   1300  H   VAL A  81      -5.216  -1.650   7.298  1.00  0.00           H  
ATOM   1301  HA  VAL A  81      -3.052  -1.796   9.354  1.00  0.00           H  
ATOM   1302  HB  VAL A  81      -1.386  -1.419   7.537  1.00  0.00           H  
ATOM   1303 1HG1 VAL A  81      -1.454  -3.563   6.490  1.00  0.00           H  
ATOM   1304 2HG1 VAL A  81      -1.818  -3.662   8.172  1.00  0.00           H  
ATOM   1305 3HG1 VAL A  81      -3.118  -3.820   7.009  1.00  0.00           H  
ATOM   1306 1HG2 VAL A  81      -2.115  -1.631   5.206  1.00  0.00           H  
ATOM   1307 2HG2 VAL A  81      -3.799  -1.819   5.756  1.00  0.00           H  
ATOM   1308 3HG2 VAL A  81      -2.938  -0.296   6.040  1.00  0.00           H  
ATOM   1309  N   GLN A  82      -2.271   0.605   8.975  1.00  0.00           N  
ATOM   1310  CA  GLN A  82      -2.032   2.042   8.950  1.00  0.00           C  
ATOM   1311  C   GLN A  82      -0.625   2.322   8.465  1.00  0.00           C  
ATOM   1312  O   GLN A  82       0.337   1.713   8.945  1.00  0.00           O  
ATOM   1313  CB  GLN A  82      -2.223   2.664  10.325  1.00  0.00           C  
ATOM   1314  CG  GLN A  82      -2.092   4.163  10.339  1.00  0.00           C  
ATOM   1315  CD  GLN A  82      -2.386   4.745  11.700  1.00  0.00           C  
ATOM   1316  OE1 GLN A  82      -1.522   4.782  12.607  1.00  0.00           O  
ATOM   1317  NE2 GLN A  82      -3.621   5.195  11.865  1.00  0.00           N  
ATOM   1318  H   GLN A  82      -1.611  -0.033   9.423  1.00  0.00           H  
ATOM   1319  HA  GLN A  82      -2.728   2.510   8.253  1.00  0.00           H  
ATOM   1320 1HB  GLN A  82      -3.209   2.403  10.714  1.00  0.00           H  
ATOM   1321 2HB  GLN A  82      -1.477   2.271  10.989  1.00  0.00           H  
ATOM   1322 1HG  GLN A  82      -1.082   4.438  10.049  1.00  0.00           H  
ATOM   1323 2HG  GLN A  82      -2.806   4.583   9.624  1.00  0.00           H  
ATOM   1324 1HE2 GLN A  82      -3.914   5.593  12.729  1.00  0.00           H  
ATOM   1325 2HE2 GLN A  82      -4.299   5.107  11.081  1.00  0.00           H  
ATOM   1326  N   LEU A  83      -0.525   3.230   7.493  1.00  0.00           N  
ATOM   1327  CA  LEU A  83       0.738   3.635   6.878  1.00  0.00           C  
ATOM   1328  C   LEU A  83       1.171   5.035   7.210  1.00  0.00           C  
ATOM   1329  O   LEU A  83       0.395   5.989   7.107  1.00  0.00           O  
ATOM   1330  CB  LEU A  83       0.663   3.541   5.354  1.00  0.00           C  
ATOM   1331  CG  LEU A  83       1.862   4.092   4.544  1.00  0.00           C  
ATOM   1332  CD1 LEU A  83       3.069   3.268   4.791  1.00  0.00           C  
ATOM   1333  CD2 LEU A  83       1.518   4.071   3.079  1.00  0.00           C  
ATOM   1334  H   LEU A  83      -1.382   3.676   7.161  1.00  0.00           H  
ATOM   1335  HA  LEU A  83       1.517   2.961   7.228  1.00  0.00           H  
ATOM   1336 1HB  LEU A  83       0.587   2.498   5.099  1.00  0.00           H  
ATOM   1337 2HB  LEU A  83      -0.224   4.068   5.025  1.00  0.00           H  
ATOM   1338  HG  LEU A  83       2.074   5.116   4.853  1.00  0.00           H  
ATOM   1339 1HD1 LEU A  83       3.885   3.672   4.229  1.00  0.00           H  
ATOM   1340 2HD1 LEU A  83       3.310   3.291   5.823  1.00  0.00           H  
ATOM   1341 3HD1 LEU A  83       2.880   2.256   4.490  1.00  0.00           H  
ATOM   1342 1HD2 LEU A  83       2.355   4.463   2.502  1.00  0.00           H  
ATOM   1343 2HD2 LEU A  83       1.313   3.045   2.777  1.00  0.00           H  
ATOM   1344 3HD2 LEU A  83       0.634   4.684   2.904  1.00  0.00           H  
ATOM   1345  N   HIS A  84       2.432   5.155   7.578  1.00  0.00           N  
ATOM   1346  CA  HIS A  84       3.042   6.441   7.811  1.00  0.00           C  
ATOM   1347  C   HIS A  84       4.164   6.608   6.783  1.00  0.00           C  
ATOM   1348  O   HIS A  84       4.945   5.686   6.532  1.00  0.00           O  
ATOM   1349  CB  HIS A  84       3.571   6.505   9.240  1.00  0.00           C  
ATOM   1350  CG  HIS A  84       2.477   6.380  10.278  1.00  0.00           C  
ATOM   1351  ND1 HIS A  84       1.950   7.473  10.944  1.00  0.00           N  
ATOM   1352  CD2 HIS A  84       1.801   5.297  10.741  1.00  0.00           C  
ATOM   1353  CE1 HIS A  84       1.017   7.059  11.789  1.00  0.00           C  
ATOM   1354  NE2 HIS A  84       0.903   5.753  11.677  1.00  0.00           N  
ATOM   1355  H   HIS A  84       3.000   4.314   7.690  1.00  0.00           H  
ATOM   1356  HA  HIS A  84       2.321   7.242   7.665  1.00  0.00           H  
ATOM   1357 1HB  HIS A  84       4.293   5.699   9.397  1.00  0.00           H  
ATOM   1358 2HB  HIS A  84       4.088   7.451   9.393  1.00  0.00           H  
ATOM   1359  HD2 HIS A  84       1.939   4.258  10.425  1.00  0.00           H  
ATOM   1360  HE1 HIS A  84       0.423   7.691  12.449  1.00  0.00           H  
ATOM   1361  HE2 HIS A  84       0.227   5.185  12.202  1.00  0.00           H  
ATOM   1362  N   ALA A  85       4.231   7.773   6.149  1.00  0.00           N  
ATOM   1363  CA  ALA A  85       5.288   8.002   5.151  1.00  0.00           C  
ATOM   1364  C   ALA A  85       5.510   9.488   4.908  1.00  0.00           C  
ATOM   1365  O   ALA A  85       4.645  10.312   5.232  1.00  0.00           O  
ATOM   1366  CB  ALA A  85       4.954   7.303   3.841  1.00  0.00           C  
ATOM   1367  H   ALA A  85       3.536   8.495   6.365  1.00  0.00           H  
ATOM   1368  HA  ALA A  85       6.221   7.587   5.540  1.00  0.00           H  
ATOM   1369 1HB  ALA A  85       5.769   7.474   3.136  1.00  0.00           H  
ATOM   1370 2HB  ALA A  85       4.828   6.237   3.999  1.00  0.00           H  
ATOM   1371 3HB  ALA A  85       4.042   7.705   3.449  1.00  0.00           H  
ATOM   1372  N   THR A  86       6.670   9.824   4.336  1.00  0.00           N  
ATOM   1373  CA  THR A  86       6.979  11.208   4.004  1.00  0.00           C  
ATOM   1374  C   THR A  86       6.977  11.441   2.480  1.00  0.00           C  
ATOM   1375  O   THR A  86       7.566  10.677   1.705  1.00  0.00           O  
ATOM   1376  CB  THR A  86       8.349  11.588   4.602  1.00  0.00           C  
ATOM   1377  OG1 THR A  86       8.312  11.413   6.031  1.00  0.00           O  
ATOM   1378  CG2 THR A  86       8.671  13.031   4.277  1.00  0.00           C  
ATOM   1379  H   THR A  86       7.374   9.108   4.138  1.00  0.00           H  
ATOM   1380  HA  THR A  86       6.219  11.851   4.443  1.00  0.00           H  
ATOM   1381  HB  THR A  86       9.107  10.944   4.207  1.00  0.00           H  
ATOM   1382  HG1 THR A  86       8.281  10.460   6.222  1.00  0.00           H  
ATOM   1383 1HG2 THR A  86       9.634  13.296   4.706  1.00  0.00           H  
ATOM   1384 2HG2 THR A  86       8.710  13.156   3.202  1.00  0.00           H  
ATOM   1385 3HG2 THR A  86       7.894  13.675   4.694  1.00  0.00           H  
ATOM   1386  N   HIS A  87       6.310  12.504   2.038  1.00  0.00           N  
ATOM   1387  CA  HIS A  87       6.256  12.802   0.610  1.00  0.00           C  
ATOM   1388  C   HIS A  87       6.778  14.207   0.333  1.00  0.00           C  
ATOM   1389  O   HIS A  87       6.114  15.205   0.611  1.00  0.00           O  
ATOM   1390  CB  HIS A  87       4.835  12.628   0.070  1.00  0.00           C  
ATOM   1391  CG  HIS A  87       4.298  11.208   0.224  1.00  0.00           C  
ATOM   1392  ND1 HIS A  87       3.704  10.760   1.385  1.00  0.00           N  
ATOM   1393  CD2 HIS A  87       4.281  10.159  -0.629  1.00  0.00           C  
ATOM   1394  CE1 HIS A  87       3.334   9.509   1.238  1.00  0.00           C  
ATOM   1395  NE2 HIS A  87       3.673   9.111   0.029  1.00  0.00           N  
ATOM   1396  H   HIS A  87       5.825  13.104   2.708  1.00  0.00           H  
ATOM   1397  HA  HIS A  87       6.896  12.110   0.063  1.00  0.00           H  
ATOM   1398 1HB  HIS A  87       4.162  13.314   0.586  1.00  0.00           H  
ATOM   1399 2HB  HIS A  87       4.818  12.885  -0.988  1.00  0.00           H  
ATOM   1400  HD1 HIS A  87       3.554  11.293   2.215  1.00  0.00           H  
ATOM   1401  HD2 HIS A  87       4.636  10.027  -1.653  1.00  0.00           H  
ATOM   1402  HE1 HIS A  87       2.830   8.990   2.047  1.00  0.00           H  
ATOM   1403  N   ASN A  88       8.015  14.282  -0.153  1.00  0.00           N  
ATOM   1404  CA  ASN A  88       8.705  15.550  -0.411  1.00  0.00           C  
ATOM   1405  C   ASN A  88       8.742  16.441   0.832  1.00  0.00           C  
ATOM   1406  O   ASN A  88       8.619  17.662   0.750  1.00  0.00           O  
ATOM   1407  CB  ASN A  88       8.060  16.285  -1.575  1.00  0.00           C  
ATOM   1408  CG  ASN A  88       8.160  15.518  -2.867  1.00  0.00           C  
ATOM   1409  OD1 ASN A  88       9.182  14.882  -3.152  1.00  0.00           O  
ATOM   1410  ND2 ASN A  88       7.115  15.563  -3.654  1.00  0.00           N  
ATOM   1411  H   ASN A  88       8.496  13.416  -0.361  1.00  0.00           H  
ATOM   1412  HA  ASN A  88       9.740  15.329  -0.676  1.00  0.00           H  
ATOM   1413 1HB  ASN A  88       7.011  16.487  -1.362  1.00  0.00           H  
ATOM   1414 2HB  ASN A  88       8.551  17.249  -1.704  1.00  0.00           H  
ATOM   1415 1HD2 ASN A  88       7.123  15.073  -4.527  1.00  0.00           H  
ATOM   1416 2HD2 ASN A  88       6.308  16.089  -3.383  1.00  0.00           H  
ATOM   1417  N   GLY A  89       8.931  15.809   1.983  1.00  0.00           N  
ATOM   1418  CA  GLY A  89       9.019  16.476   3.275  1.00  0.00           C  
ATOM   1419  C   GLY A  89       7.681  16.564   4.020  1.00  0.00           C  
ATOM   1420  O   GLY A  89       7.661  16.839   5.221  1.00  0.00           O  
ATOM   1421  H   GLY A  89       9.018  14.806   1.954  1.00  0.00           H  
ATOM   1422 1HA  GLY A  89       9.742  15.950   3.896  1.00  0.00           H  
ATOM   1423 2HA  GLY A  89       9.412  17.481   3.127  1.00  0.00           H  
ATOM   1424  N   GLN A  90       6.562  16.309   3.342  1.00  0.00           N  
ATOM   1425  CA  GLN A  90       5.267  16.377   4.013  1.00  0.00           C  
ATOM   1426  C   GLN A  90       4.911  15.069   4.690  1.00  0.00           C  
ATOM   1427  O   GLN A  90       4.962  13.997   4.082  1.00  0.00           O  
ATOM   1428  CB  GLN A  90       4.152  16.789   3.053  1.00  0.00           C  
ATOM   1429  CG  GLN A  90       2.747  16.812   3.691  1.00  0.00           C  
ATOM   1430  CD  GLN A  90       2.546  17.889   4.745  1.00  0.00           C  
ATOM   1431  OE1 GLN A  90       2.770  19.082   4.495  1.00  0.00           O  
ATOM   1432  NE2 GLN A  90       2.109  17.472   5.944  1.00  0.00           N  
ATOM   1433  H   GLN A  90       6.588  16.079   2.348  1.00  0.00           H  
ATOM   1434  HA  GLN A  90       5.327  17.139   4.788  1.00  0.00           H  
ATOM   1435 1HB  GLN A  90       4.363  17.778   2.650  1.00  0.00           H  
ATOM   1436 2HB  GLN A  90       4.126  16.092   2.211  1.00  0.00           H  
ATOM   1437 1HG  GLN A  90       2.017  16.977   2.901  1.00  0.00           H  
ATOM   1438 2HG  GLN A  90       2.559  15.851   4.163  1.00  0.00           H  
ATOM   1439 1HE2 GLN A  90       1.950  18.132   6.677  1.00  0.00           H  
ATOM   1440 2HE2 GLN A  90       1.926  16.468   6.114  1.00  0.00           H  
ATOM   1441  N   LYS A  91       4.574  15.144   5.965  1.00  0.00           N  
ATOM   1442  CA  LYS A  91       4.222  13.935   6.688  1.00  0.00           C  
ATOM   1443  C   LYS A  91       2.767  13.559   6.421  1.00  0.00           C  
ATOM   1444  O   LYS A  91       1.881  14.427   6.458  1.00  0.00           O  
ATOM   1445  CB  LYS A  91       4.436  14.172   8.182  1.00  0.00           C  
ATOM   1446  CG  LYS A  91       5.863  14.578   8.525  1.00  0.00           C  
ATOM   1447  CD  LYS A  91       6.832  13.466   8.254  1.00  0.00           C  
ATOM   1448  CE  LYS A  91       8.257  13.880   8.578  1.00  0.00           C  
ATOM   1449  NZ  LYS A  91       9.194  12.766   8.362  1.00  0.00           N  
ATOM   1450  H   LYS A  91       4.565  16.041   6.434  1.00  0.00           H  
ATOM   1451  HA  LYS A  91       4.858  13.116   6.348  1.00  0.00           H  
ATOM   1452 1HB  LYS A  91       3.761  14.951   8.533  1.00  0.00           H  
ATOM   1453 2HB  LYS A  91       4.202  13.257   8.729  1.00  0.00           H  
ATOM   1454 1HG  LYS A  91       6.149  15.442   7.919  1.00  0.00           H  
ATOM   1455 2HG  LYS A  91       5.923  14.856   9.577  1.00  0.00           H  
ATOM   1456 1HD  LYS A  91       6.567  12.589   8.843  1.00  0.00           H  
ATOM   1457 2HD  LYS A  91       6.776  13.199   7.197  1.00  0.00           H  
ATOM   1458 1HE  LYS A  91       8.533  14.701   7.913  1.00  0.00           H  
ATOM   1459 2HE  LYS A  91       8.330  14.218   9.610  1.00  0.00           H  
ATOM   1460 1HZ  LYS A  91      10.139  13.061   8.549  1.00  0.00           H  
ATOM   1461 2HZ  LYS A  91       8.951  12.003   8.973  1.00  0.00           H  
ATOM   1462 3HZ  LYS A  91       9.101  12.457   7.390  1.00  0.00           H  
ATOM   1463  N   HIS A  92       2.522  12.263   6.200  1.00  0.00           N  
ATOM   1464  CA  HIS A  92       1.170  11.744   6.002  1.00  0.00           C  
ATOM   1465  C   HIS A  92       0.898  10.438   6.750  1.00  0.00           C  
ATOM   1466  O   HIS A  92       1.768   9.562   6.849  1.00  0.00           O  
ATOM   1467  CB  HIS A  92       0.900  11.473   4.512  1.00  0.00           C  
ATOM   1468  CG  HIS A  92       0.847  12.676   3.605  1.00  0.00           C  
ATOM   1469  ND1 HIS A  92      -0.315  13.395   3.408  1.00  0.00           N  
ATOM   1470  CD2 HIS A  92       1.790  13.274   2.838  1.00  0.00           C  
ATOM   1471  CE1 HIS A  92      -0.087  14.372   2.551  1.00  0.00           C  
ATOM   1472  NE2 HIS A  92       1.175  14.315   2.180  1.00  0.00           N  
ATOM   1473  H   HIS A  92       3.306  11.614   6.121  1.00  0.00           H  
ATOM   1474  HA  HIS A  92       0.448  12.479   6.355  1.00  0.00           H  
ATOM   1475 1HB  HIS A  92       1.683  10.809   4.131  1.00  0.00           H  
ATOM   1476 2HB  HIS A  92      -0.046  10.938   4.416  1.00  0.00           H  
ATOM   1477  HD1 HIS A  92      -1.205  13.207   3.827  1.00  0.00           H  
ATOM   1478  HD2 HIS A  92       2.842  13.076   2.667  1.00  0.00           H  
ATOM   1479  HE1 HIS A  92      -0.887  15.051   2.261  1.00  0.00           H  
ATOM   1480  N   THR A  93      -0.349  10.296   7.212  1.00  0.00           N  
ATOM   1481  CA  THR A  93      -0.835   9.053   7.809  1.00  0.00           C  
ATOM   1482  C   THR A  93      -2.105   8.615   7.076  1.00  0.00           C  
ATOM   1483  O   THR A  93      -3.029   9.422   6.877  1.00  0.00           O  
ATOM   1484  CB  THR A  93      -1.132   9.190   9.314  1.00  0.00           C  
ATOM   1485  OG1 THR A  93       0.064   9.577  10.034  1.00  0.00           O  
ATOM   1486  CG2 THR A  93      -1.667   7.851   9.846  1.00  0.00           C  
ATOM   1487  H   THR A  93      -0.993  11.070   7.122  1.00  0.00           H  
ATOM   1488  HA  THR A  93      -0.082   8.280   7.682  1.00  0.00           H  
ATOM   1489  HB  THR A  93      -1.876   9.960   9.465  1.00  0.00           H  
ATOM   1490  HG1 THR A  93       0.686   8.819  10.131  1.00  0.00           H  
ATOM   1491 1HG2 THR A  93      -1.884   7.937  10.907  1.00  0.00           H  
ATOM   1492 2HG2 THR A  93      -2.579   7.578   9.319  1.00  0.00           H  
ATOM   1493 3HG2 THR A  93      -0.919   7.078   9.686  1.00  0.00           H  
ATOM   1494  N   VAL A  94      -2.122   7.364   6.627  1.00  0.00           N  
ATOM   1495  CA  VAL A  94      -3.247   6.841   5.865  1.00  0.00           C  
ATOM   1496  C   VAL A  94      -3.778   5.489   6.363  1.00  0.00           C  
ATOM   1497  O   VAL A  94      -2.998   4.565   6.621  1.00  0.00           O  
ATOM   1498  CB  VAL A  94      -2.819   6.720   4.387  1.00  0.00           C  
ATOM   1499  CG1 VAL A  94      -3.917   6.175   3.587  1.00  0.00           C  
ATOM   1500  CG2 VAL A  94      -2.411   8.088   3.834  1.00  0.00           C  
ATOM   1501  H   VAL A  94      -1.313   6.771   6.817  1.00  0.00           H  
ATOM   1502  HA  VAL A  94      -4.059   7.557   5.936  1.00  0.00           H  
ATOM   1503  HB  VAL A  94      -1.976   6.030   4.312  1.00  0.00           H  
ATOM   1504 1HG1 VAL A  94      -3.592   6.099   2.560  1.00  0.00           H  
ATOM   1505 2HG1 VAL A  94      -4.200   5.197   3.953  1.00  0.00           H  
ATOM   1506 3HG1 VAL A  94      -4.765   6.821   3.634  1.00  0.00           H  
ATOM   1507 1HG2 VAL A  94      -2.114   7.976   2.793  1.00  0.00           H  
ATOM   1508 2HG2 VAL A  94      -3.254   8.774   3.899  1.00  0.00           H  
ATOM   1509 3HG2 VAL A  94      -1.574   8.490   4.395  1.00  0.00           H  
ATOM   1510  N   ASP A  95      -5.109   5.358   6.502  1.00  0.00           N  
ATOM   1511  CA  ASP A  95      -5.668   4.064   6.885  1.00  0.00           C  
ATOM   1512  C   ASP A  95      -6.076   3.284   5.631  1.00  0.00           C  
ATOM   1513  O   ASP A  95      -6.576   3.862   4.658  1.00  0.00           O  
ATOM   1514  CB  ASP A  95      -6.853   4.216   7.847  1.00  0.00           C  
ATOM   1515  CG  ASP A  95      -6.430   4.737   9.240  1.00  0.00           C  
ATOM   1516  OD1 ASP A  95      -5.262   4.654   9.547  1.00  0.00           O  
ATOM   1517  OD2 ASP A  95      -7.266   5.198   9.972  1.00  0.00           O  
ATOM   1518  H   ASP A  95      -5.763   6.121   6.304  1.00  0.00           H  
ATOM   1519  HA  ASP A  95      -4.901   3.486   7.400  1.00  0.00           H  
ATOM   1520 1HB  ASP A  95      -7.580   4.907   7.424  1.00  0.00           H  
ATOM   1521 2HB  ASP A  95      -7.347   3.251   7.964  1.00  0.00           H  
ATOM   1522  N   LEU A  96      -5.877   1.970   5.666  1.00  0.00           N  
ATOM   1523  CA  LEU A  96      -6.229   1.110   4.537  1.00  0.00           C  
ATOM   1524  C   LEU A  96      -6.794  -0.258   4.905  1.00  0.00           C  
ATOM   1525  O   LEU A  96      -6.332  -0.921   5.843  1.00  0.00           O  
ATOM   1526  CB  LEU A  96      -5.012   0.910   3.654  1.00  0.00           C  
ATOM   1527  CG  LEU A  96      -5.184  -0.003   2.500  1.00  0.00           C  
ATOM   1528  CD1 LEU A  96      -4.306   0.349   1.408  1.00  0.00           C  
ATOM   1529  CD2 LEU A  96      -4.836  -1.303   2.924  1.00  0.00           C  
ATOM   1530  H   LEU A  96      -5.436   1.554   6.490  1.00  0.00           H  
ATOM   1531  HA  LEU A  96      -6.988   1.626   3.951  1.00  0.00           H  
ATOM   1532 1HB  LEU A  96      -4.745   1.870   3.255  1.00  0.00           H  
ATOM   1533 2HB  LEU A  96      -4.216   0.532   4.258  1.00  0.00           H  
ATOM   1534  HG  LEU A  96      -6.190   0.030   2.153  1.00  0.00           H  
ATOM   1535 1HD1 LEU A  96      -4.419  -0.323   0.622  1.00  0.00           H  
ATOM   1536 2HD1 LEU A  96      -4.485   1.308   1.060  1.00  0.00           H  
ATOM   1537 3HD1 LEU A  96      -3.344   0.279   1.766  1.00  0.00           H  
ATOM   1538 1HD2 LEU A  96      -4.977  -1.934   2.095  1.00  0.00           H  
ATOM   1539 2HD2 LEU A  96      -3.800  -1.308   3.237  1.00  0.00           H  
ATOM   1540 3HD2 LEU A  96      -5.443  -1.642   3.737  1.00  0.00           H  
ATOM   1541  N   THR A  97      -7.802  -0.687   4.145  1.00  0.00           N  
ATOM   1542  CA  THR A  97      -8.348  -2.019   4.345  1.00  0.00           C  
ATOM   1543  C   THR A  97      -8.078  -2.910   3.127  1.00  0.00           C  
ATOM   1544  O   THR A  97      -8.339  -2.519   1.983  1.00  0.00           O  
ATOM   1545  CB  THR A  97      -9.866  -1.968   4.588  1.00  0.00           C  
ATOM   1546  OG1 THR A  97     -10.147  -1.165   5.754  1.00  0.00           O  
ATOM   1547  CG2 THR A  97     -10.400  -3.392   4.810  1.00  0.00           C  
ATOM   1548  H   THR A  97      -8.140  -0.094   3.384  1.00  0.00           H  
ATOM   1549  HA  THR A  97      -7.871  -2.475   5.210  1.00  0.00           H  
ATOM   1550  HB  THR A  97     -10.360  -1.524   3.725  1.00  0.00           H  
ATOM   1551  HG1 THR A  97      -9.886  -1.634   6.572  1.00  0.00           H  
ATOM   1552 1HG2 THR A  97     -11.473  -3.357   4.987  1.00  0.00           H  
ATOM   1553 2HG2 THR A  97     -10.207  -4.003   3.935  1.00  0.00           H  
ATOM   1554 3HG2 THR A  97      -9.904  -3.839   5.672  1.00  0.00           H  
ATOM   1555  N   HIS A  98      -7.576  -4.122   3.379  1.00  0.00           N  
ATOM   1556  CA  HIS A  98      -7.380  -5.105   2.313  1.00  0.00           C  
ATOM   1557  C   HIS A  98      -8.255  -6.321   2.569  1.00  0.00           C  
ATOM   1558  O   HIS A  98      -8.533  -6.689   3.719  1.00  0.00           O  
ATOM   1559  CB  HIS A  98      -5.964  -5.706   2.170  1.00  0.00           C  
ATOM   1560  CG  HIS A  98      -4.753  -4.926   1.634  1.00  0.00           C  
ATOM   1561  ND1 HIS A  98      -3.896  -4.211   2.437  1.00  0.00           N  
ATOM   1562  CD2 HIS A  98      -4.251  -4.827   0.376  1.00  0.00           C  
ATOM   1563  CE1 HIS A  98      -2.933  -3.675   1.679  1.00  0.00           C  
ATOM   1564  NE2 HIS A  98      -3.129  -4.031   0.442  1.00  0.00           N  
ATOM   1565  H   HIS A  98      -7.373  -4.379   4.347  1.00  0.00           H  
ATOM   1566  HA  HIS A  98      -7.671  -4.682   1.355  1.00  0.00           H  
ATOM   1567 1HB  HIS A  98      -5.685  -6.036   3.150  1.00  0.00           H  
ATOM   1568 2HB  HIS A  98      -6.058  -6.588   1.543  1.00  0.00           H  
ATOM   1569  HD2 HIS A  98      -4.663  -5.292  -0.519  1.00  0.00           H  
ATOM   1570  HE1 HIS A  98      -2.120  -3.042   2.021  1.00  0.00           H  
ATOM   1571  HE2 HIS A  98      -2.524  -3.751  -0.341  1.00  0.00           H  
ATOM   1572  N   HIS A  99      -8.609  -6.993   1.487  1.00  0.00           N  
ATOM   1573  CA  HIS A  99      -9.339  -8.238   1.570  1.00  0.00           C  
ATOM   1574  C   HIS A  99      -8.718  -9.279   0.658  1.00  0.00           C  
ATOM   1575  O   HIS A  99      -8.488  -9.021  -0.526  1.00  0.00           O  
ATOM   1576  CB  HIS A  99     -10.793  -8.029   1.130  1.00  0.00           C  
ATOM   1577  CG  HIS A  99     -11.558  -7.026   1.942  1.00  0.00           C  
ATOM   1578  ND1 HIS A  99     -12.199  -7.355   3.118  1.00  0.00           N  
ATOM   1579  CD2 HIS A  99     -11.785  -5.704   1.743  1.00  0.00           C  
ATOM   1580  CE1 HIS A  99     -12.791  -6.281   3.610  1.00  0.00           C  
ATOM   1581  NE2 HIS A  99     -12.558  -5.265   2.792  1.00  0.00           N  
ATOM   1582  H   HIS A  99      -8.395  -6.598   0.575  1.00  0.00           H  
ATOM   1583  HA  HIS A  99      -9.321  -8.620   2.588  1.00  0.00           H  
ATOM   1584 1HB  HIS A  99     -10.805  -7.708   0.098  1.00  0.00           H  
ATOM   1585 2HB  HIS A  99     -11.320  -8.982   1.179  1.00  0.00           H  
ATOM   1586  HD1 HIS A  99     -12.239  -8.267   3.528  1.00  0.00           H  
ATOM   1587  HD2 HIS A  99     -11.480  -5.012   0.955  1.00  0.00           H  
ATOM   1588  HE1 HIS A  99     -13.353  -6.336   4.545  1.00  0.00           H  
ATOM   1589  N   TRP A 100      -8.465 -10.463   1.200  1.00  0.00           N  
ATOM   1590  CA  TRP A 100      -7.947 -11.556   0.374  1.00  0.00           C  
ATOM   1591  C   TRP A 100      -8.848 -12.767   0.385  1.00  0.00           C  
ATOM   1592  O   TRP A 100      -9.393 -13.160   1.422  1.00  0.00           O  
ATOM   1593  CB  TRP A 100      -6.549 -12.051   0.782  1.00  0.00           C  
ATOM   1594  CG  TRP A 100      -5.365 -11.245   0.448  1.00  0.00           C  
ATOM   1595  CD1 TRP A 100      -4.577 -11.508  -0.594  1.00  0.00           C  
ATOM   1596  CD2 TRP A 100      -4.774 -10.120   1.107  1.00  0.00           C  
ATOM   1597  NE1 TRP A 100      -3.554 -10.634  -0.660  1.00  0.00           N  
ATOM   1598  CE2 TRP A 100      -3.643  -9.777   0.366  1.00  0.00           C  
ATOM   1599  CE3 TRP A 100      -5.084  -9.397   2.233  1.00  0.00           C  
ATOM   1600  CZ2 TRP A 100      -2.822  -8.738   0.716  1.00  0.00           C  
ATOM   1601  CZ3 TRP A 100      -4.235  -8.362   2.583  1.00  0.00           C  
ATOM   1602  CH2 TRP A 100      -3.144  -8.045   1.843  1.00  0.00           C  
ATOM   1603  H   TRP A 100      -8.675 -10.601   2.193  1.00  0.00           H  
ATOM   1604  HA  TRP A 100      -7.883 -11.209  -0.657  1.00  0.00           H  
ATOM   1605 1HB  TRP A 100      -6.516 -12.195   1.815  1.00  0.00           H  
ATOM   1606 2HB  TRP A 100      -6.401 -13.024   0.318  1.00  0.00           H  
ATOM   1607  HD1 TRP A 100      -4.745 -12.311  -1.283  1.00  0.00           H  
ATOM   1608  HE1 TRP A 100      -2.831 -10.635  -1.361  1.00  0.00           H  
ATOM   1609  HE3 TRP A 100      -5.957  -9.639   2.841  1.00  0.00           H  
ATOM   1610  HZ2 TRP A 100      -1.944  -8.471   0.145  1.00  0.00           H  
ATOM   1611  HZ3 TRP A 100      -4.454  -7.797   3.476  1.00  0.00           H  
ATOM   1612  HH2 TRP A 100      -2.515  -7.221   2.162  1.00  0.00           H  
ATOM   1613  N   HIS A 101      -8.920 -13.409  -0.773  1.00  0.00           N  
ATOM   1614  CA  HIS A 101      -9.637 -14.657  -0.940  1.00  0.00           C  
ATOM   1615  C   HIS A 101      -8.649 -15.690  -1.457  1.00  0.00           C  
ATOM   1616  O   HIS A 101      -8.030 -15.506  -2.523  1.00  0.00           O  
ATOM   1617  CB  HIS A 101     -10.783 -14.490  -1.935  1.00  0.00           C  
ATOM   1618  CG  HIS A 101     -11.805 -13.454  -1.535  1.00  0.00           C  
ATOM   1619  ND1 HIS A 101     -12.807 -13.701  -0.609  1.00  0.00           N  
ATOM   1620  CD2 HIS A 101     -11.977 -12.170  -1.944  1.00  0.00           C  
ATOM   1621  CE1 HIS A 101     -13.555 -12.613  -0.479  1.00  0.00           C  
ATOM   1622  NE2 HIS A 101     -13.073 -11.675  -1.273  1.00  0.00           N  
ATOM   1623  H   HIS A 101      -8.488 -12.987  -1.595  1.00  0.00           H  
ATOM   1624  HA  HIS A 101     -10.035 -15.007   0.013  1.00  0.00           H  
ATOM   1625 1HB  HIS A 101     -10.373 -14.210  -2.903  1.00  0.00           H  
ATOM   1626 2HB  HIS A 101     -11.292 -15.444  -2.063  1.00  0.00           H  
ATOM   1627  HD2 HIS A 101     -11.364 -11.635  -2.675  1.00  0.00           H  
ATOM   1628  HE1 HIS A 101     -14.420 -12.511   0.175  1.00  0.00           H  
ATOM   1629  HE2 HIS A 101     -13.449 -10.742  -1.375  1.00  0.00           H  
ATOM   1630  N   PHE A 102      -8.515 -16.776  -0.706  1.00  0.00           N  
ATOM   1631  CA  PHE A 102      -7.554 -17.824  -1.005  1.00  0.00           C  
ATOM   1632  C   PHE A 102      -8.242 -19.132  -1.394  1.00  0.00           C  
ATOM   1633  O   PHE A 102      -9.411 -19.349  -1.079  1.00  0.00           O  
ATOM   1634  CB  PHE A 102      -6.693 -18.099   0.241  1.00  0.00           C  
ATOM   1635  CG  PHE A 102      -5.891 -16.908   0.781  1.00  0.00           C  
ATOM   1636  CD1 PHE A 102      -6.459 -16.062   1.708  1.00  0.00           C  
ATOM   1637  CD2 PHE A 102      -4.591 -16.650   0.400  1.00  0.00           C  
ATOM   1638  CE1 PHE A 102      -5.757 -15.012   2.230  1.00  0.00           C  
ATOM   1639  CE2 PHE A 102      -3.888 -15.575   0.937  1.00  0.00           C  
ATOM   1640  CZ  PHE A 102      -4.472 -14.762   1.849  1.00  0.00           C  
ATOM   1641  H   PHE A 102      -9.064 -16.853   0.154  1.00  0.00           H  
ATOM   1642  HA  PHE A 102      -6.924 -17.504  -1.831  1.00  0.00           H  
ATOM   1643 1HB  PHE A 102      -7.340 -18.460   1.046  1.00  0.00           H  
ATOM   1644 2HB  PHE A 102      -5.990 -18.901   0.012  1.00  0.00           H  
ATOM   1645  HD1 PHE A 102      -7.481 -16.243   2.036  1.00  0.00           H  
ATOM   1646  HD2 PHE A 102      -4.113 -17.301  -0.313  1.00  0.00           H  
ATOM   1647  HE1 PHE A 102      -6.223 -14.389   2.953  1.00  0.00           H  
ATOM   1648  HE2 PHE A 102      -2.859 -15.388   0.634  1.00  0.00           H  
ATOM   1649  HZ  PHE A 102      -3.919 -13.923   2.274  1.00  0.00           H  
ATOM   1650  N   ARG A 103      -7.523 -19.992  -2.100  1.00  0.00           N  
ATOM   1651  CA  ARG A 103      -7.985 -21.360  -2.359  1.00  0.00           C  
ATOM   1652  C   ARG A 103      -6.796 -22.295  -2.248  1.00  0.00           C  
ATOM   1653  O   ARG A 103      -5.691 -21.966  -2.684  1.00  0.00           O  
ATOM   1654  CB  ARG A 103      -8.656 -21.541  -3.717  1.00  0.00           C  
ATOM   1655  CG  ARG A 103      -9.994 -20.795  -3.926  1.00  0.00           C  
ATOM   1656  CD  ARG A 103     -11.090 -21.384  -3.101  1.00  0.00           C  
ATOM   1657  NE  ARG A 103     -12.388 -20.767  -3.374  1.00  0.00           N  
ATOM   1658  CZ  ARG A 103     -12.848 -19.626  -2.811  1.00  0.00           C  
ATOM   1659  NH1 ARG A 103     -12.114 -18.954  -1.951  1.00  0.00           N  
ATOM   1660  NH2 ARG A 103     -14.054 -19.179  -3.129  1.00  0.00           N  
ATOM   1661  H   ARG A 103      -6.588 -19.708  -2.389  1.00  0.00           H  
ATOM   1662  HA  ARG A 103      -8.710 -21.635  -1.591  1.00  0.00           H  
ATOM   1663 1HB  ARG A 103      -7.969 -21.236  -4.498  1.00  0.00           H  
ATOM   1664 2HB  ARG A 103      -8.858 -22.600  -3.869  1.00  0.00           H  
ATOM   1665 1HG  ARG A 103      -9.893 -19.744  -3.660  1.00  0.00           H  
ATOM   1666 2HG  ARG A 103     -10.287 -20.872  -4.972  1.00  0.00           H  
ATOM   1667 1HD  ARG A 103     -11.168 -22.448  -3.312  1.00  0.00           H  
ATOM   1668 2HD  ARG A 103     -10.864 -21.245  -2.040  1.00  0.00           H  
ATOM   1669  HE  ARG A 103     -12.996 -21.240  -4.027  1.00  0.00           H  
ATOM   1670 1HH1 ARG A 103     -11.163 -19.277  -1.699  1.00  0.00           H  
ATOM   1671 2HH1 ARG A 103     -12.475 -18.111  -1.537  1.00  0.00           H  
ATOM   1672 1HH2 ARG A 103     -14.625 -19.690  -3.789  1.00  0.00           H  
ATOM   1673 2HH2 ARG A 103     -14.402 -18.328  -2.712  1.00  0.00           H  
ATOM   1674  N   GLY A 104      -6.991 -23.471  -1.670  1.00  0.00           N  
ATOM   1675  CA  GLY A 104      -5.843 -24.350  -1.535  1.00  0.00           C  
ATOM   1676  C   GLY A 104      -4.802 -23.625  -0.685  1.00  0.00           C  
ATOM   1677  O   GLY A 104      -5.095 -23.201   0.439  1.00  0.00           O  
ATOM   1678  H   GLY A 104      -7.902 -23.741  -1.323  1.00  0.00           H  
ATOM   1679 1HA  GLY A 104      -6.138 -25.285  -1.058  1.00  0.00           H  
ATOM   1680 2HA  GLY A 104      -5.435 -24.588  -2.516  1.00  0.00           H  
ATOM   1681  N   ASN A 105      -3.593 -23.481  -1.226  1.00  0.00           N  
ATOM   1682  CA  ASN A 105      -2.489 -22.818  -0.535  1.00  0.00           C  
ATOM   1683  C   ASN A 105      -2.097 -21.463  -1.163  1.00  0.00           C  
ATOM   1684  O   ASN A 105      -0.969 -21.003  -0.967  1.00  0.00           O  
ATOM   1685  CB  ASN A 105      -1.287 -23.744  -0.481  1.00  0.00           C  
ATOM   1686  CG  ASN A 105      -1.530 -24.975   0.383  1.00  0.00           C  
ATOM   1687  OD1 ASN A 105      -1.494 -24.950   1.627  1.00  0.00           O  
ATOM   1688  ND2 ASN A 105      -1.787 -26.080  -0.278  1.00  0.00           N  
ATOM   1689  H   ASN A 105      -3.435 -23.841  -2.156  1.00  0.00           H  
ATOM   1690  HA  ASN A 105      -2.803 -22.609   0.487  1.00  0.00           H  
ATOM   1691 1HB  ASN A 105      -1.031 -24.065  -1.492  1.00  0.00           H  
ATOM   1692 2HB  ASN A 105      -0.431 -23.199  -0.084  1.00  0.00           H  
ATOM   1693 1HD2 ASN A 105      -1.958 -26.932   0.219  1.00  0.00           H  
ATOM   1694 2HD2 ASN A 105      -1.807 -26.073  -1.278  1.00  0.00           H  
ATOM   1695  N   ARG A 106      -2.998 -20.825  -1.932  1.00  0.00           N  
ATOM   1696  CA  ARG A 106      -2.638 -19.538  -2.553  1.00  0.00           C  
ATOM   1697  C   ARG A 106      -3.768 -18.517  -2.717  1.00  0.00           C  
ATOM   1698  O   ARG A 106      -4.958 -18.808  -2.601  1.00  0.00           O  
ATOM   1699  CB  ARG A 106      -2.065 -19.727  -3.948  1.00  0.00           C  
ATOM   1700  CG  ARG A 106      -3.039 -20.286  -4.989  1.00  0.00           C  
ATOM   1701  CD  ARG A 106      -2.435 -20.198  -6.342  1.00  0.00           C  
ATOM   1702  NE  ARG A 106      -3.251 -20.777  -7.395  1.00  0.00           N  
ATOM   1703  CZ  ARG A 106      -4.240 -20.141  -8.071  1.00  0.00           C  
ATOM   1704  NH1 ARG A 106      -4.595 -18.890  -7.799  1.00  0.00           N  
ATOM   1705  NH2 ARG A 106      -4.871 -20.789  -9.036  1.00  0.00           N  
ATOM   1706  H   ARG A 106      -3.918 -21.235  -2.096  1.00  0.00           H  
ATOM   1707  HA  ARG A 106      -1.872 -19.078  -1.929  1.00  0.00           H  
ATOM   1708 1HB  ARG A 106      -1.699 -18.773  -4.327  1.00  0.00           H  
ATOM   1709 2HB  ARG A 106      -1.214 -20.405  -3.898  1.00  0.00           H  
ATOM   1710 1HG  ARG A 106      -3.273 -21.326  -4.763  1.00  0.00           H  
ATOM   1711 2HG  ARG A 106      -3.959 -19.692  -4.981  1.00  0.00           H  
ATOM   1712 1HD  ARG A 106      -2.294 -19.147  -6.576  1.00  0.00           H  
ATOM   1713 2HD  ARG A 106      -1.470 -20.700  -6.345  1.00  0.00           H  
ATOM   1714  HE  ARG A 106      -3.042 -21.729  -7.668  1.00  0.00           H  
ATOM   1715 1HH1 ARG A 106      -4.161 -18.348  -7.038  1.00  0.00           H  
ATOM   1716 2HH1 ARG A 106      -5.330 -18.458  -8.332  1.00  0.00           H  
ATOM   1717 1HH2 ARG A 106      -4.613 -21.742  -9.257  1.00  0.00           H  
ATOM   1718 2HH2 ARG A 106      -5.610 -20.334  -9.551  1.00  0.00           H  
ATOM   1719  N   VAL A 107      -3.366 -17.285  -3.016  1.00  0.00           N  
ATOM   1720  CA  VAL A 107      -4.282 -16.175  -3.290  1.00  0.00           C  
ATOM   1721  C   VAL A 107      -4.999 -16.368  -4.619  1.00  0.00           C  
ATOM   1722  O   VAL A 107      -4.361 -16.791  -5.590  1.00  0.00           O  
ATOM   1723  CB  VAL A 107      -3.510 -14.842  -3.388  1.00  0.00           C  
ATOM   1724  CG1 VAL A 107      -4.428 -13.745  -3.784  1.00  0.00           C  
ATOM   1725  CG2 VAL A 107      -2.907 -14.497  -2.131  1.00  0.00           C  
ATOM   1726  H   VAL A 107      -2.372 -17.101  -3.067  1.00  0.00           H  
ATOM   1727  HA  VAL A 107      -5.022 -16.114  -2.491  1.00  0.00           H  
ATOM   1728  HB  VAL A 107      -2.735 -14.936  -4.146  1.00  0.00           H  
ATOM   1729 1HG1 VAL A 107      -3.854 -12.828  -3.849  1.00  0.00           H  
ATOM   1730 2HG1 VAL A 107      -4.867 -13.960  -4.728  1.00  0.00           H  
ATOM   1731 3HG1 VAL A 107      -5.216 -13.637  -3.041  1.00  0.00           H  
ATOM   1732 1HG2 VAL A 107      -2.376 -13.561  -2.259  1.00  0.00           H  
ATOM   1733 2HG2 VAL A 107      -3.682 -14.377  -1.407  1.00  0.00           H  
ATOM   1734 3HG2 VAL A 107      -2.215 -15.278  -1.822  1.00  0.00           H  
ATOM   1735  N   THR A 108      -6.313 -16.087  -4.657  1.00  0.00           N  
ATOM   1736  CA  THR A 108      -7.061 -16.102  -5.912  1.00  0.00           C  
ATOM   1737  C   THR A 108      -7.606 -14.697  -6.284  1.00  0.00           C  
ATOM   1738  O   THR A 108      -7.639 -14.345  -7.474  1.00  0.00           O  
ATOM   1739  CB  THR A 108      -8.217 -17.097  -5.829  1.00  0.00           C  
ATOM   1740  OG1 THR A 108      -9.094 -16.732  -4.746  1.00  0.00           O  
ATOM   1741  CG2 THR A 108      -7.669 -18.478  -5.590  1.00  0.00           C  
ATOM   1742  H   THR A 108      -6.796 -15.833  -3.802  1.00  0.00           H  
ATOM   1743  HA  THR A 108      -6.393 -16.422  -6.710  1.00  0.00           H  
ATOM   1744  HB  THR A 108      -8.777 -17.087  -6.761  1.00  0.00           H  
ATOM   1745  HG1 THR A 108      -8.562 -16.434  -3.977  1.00  0.00           H  
ATOM   1746 1HG2 THR A 108      -8.484 -19.164  -5.548  1.00  0.00           H  
ATOM   1747 2HG2 THR A 108      -7.011 -18.754  -6.403  1.00  0.00           H  
ATOM   1748 3HG2 THR A 108      -7.115 -18.501  -4.651  1.00  0.00           H  
ATOM   1749  N   GLU A 109      -7.978 -13.896  -5.269  1.00  0.00           N  
ATOM   1750  CA  GLU A 109      -8.528 -12.543  -5.496  1.00  0.00           C  
ATOM   1751  C   GLU A 109      -8.203 -11.584  -4.350  1.00  0.00           C  
ATOM   1752  O   GLU A 109      -8.241 -11.955  -3.170  1.00  0.00           O  
ATOM   1753  CB  GLU A 109     -10.048 -12.566  -5.731  1.00  0.00           C  
ATOM   1754  CG  GLU A 109     -10.652 -11.170  -6.054  1.00  0.00           C  
ATOM   1755  CD  GLU A 109     -12.122 -11.180  -6.387  1.00  0.00           C  
ATOM   1756  OE1 GLU A 109     -12.711 -12.228  -6.409  1.00  0.00           O  
ATOM   1757  OE2 GLU A 109     -12.662 -10.113  -6.620  1.00  0.00           O  
ATOM   1758  H   GLU A 109      -7.928 -14.264  -4.324  1.00  0.00           H  
ATOM   1759  HA  GLU A 109      -8.064 -12.141  -6.396  1.00  0.00           H  
ATOM   1760 1HB  GLU A 109     -10.278 -13.234  -6.561  1.00  0.00           H  
ATOM   1761 2HB  GLU A 109     -10.551 -12.950  -4.852  1.00  0.00           H  
ATOM   1762 1HG  GLU A 109     -10.518 -10.522  -5.189  1.00  0.00           H  
ATOM   1763 2HG  GLU A 109     -10.099 -10.730  -6.886  1.00  0.00           H  
ATOM   1764  N   VAL A 110      -7.843 -10.346  -4.708  1.00  0.00           N  
ATOM   1765  CA  VAL A 110      -7.482  -9.342  -3.714  1.00  0.00           C  
ATOM   1766  C   VAL A 110      -8.195  -8.004  -3.942  1.00  0.00           C  
ATOM   1767  O   VAL A 110      -8.257  -7.521  -5.073  1.00  0.00           O  
ATOM   1768  CB  VAL A 110      -5.980  -9.096  -3.793  1.00  0.00           C  
ATOM   1769  CG1 VAL A 110      -5.522  -8.130  -2.669  1.00  0.00           C  
ATOM   1770  CG2 VAL A 110      -5.305 -10.397  -3.822  1.00  0.00           C  
ATOM   1771  H   VAL A 110      -7.817 -10.110  -5.698  1.00  0.00           H  
ATOM   1772  HA  VAL A 110      -7.741  -9.720  -2.728  1.00  0.00           H  
ATOM   1773  HB  VAL A 110      -5.764  -8.599  -4.698  1.00  0.00           H  
ATOM   1774 1HG1 VAL A 110      -4.456  -7.945  -2.757  1.00  0.00           H  
ATOM   1775 2HG1 VAL A 110      -6.053  -7.185  -2.748  1.00  0.00           H  
ATOM   1776 3HG1 VAL A 110      -5.733  -8.582  -1.695  1.00  0.00           H  
ATOM   1777 1HG2 VAL A 110      -4.276 -10.262  -3.914  1.00  0.00           H  
ATOM   1778 2HG2 VAL A 110      -5.536 -10.920  -2.933  1.00  0.00           H  
ATOM   1779 3HG2 VAL A 110      -5.644 -10.966  -4.674  1.00  0.00           H  
ATOM   1780  N   ARG A 111      -8.728  -7.398  -2.883  1.00  0.00           N  
ATOM   1781  CA  ARG A 111      -9.368  -6.086  -3.032  1.00  0.00           C  
ATOM   1782  C   ARG A 111      -8.811  -5.096  -2.011  1.00  0.00           C  
ATOM   1783  O   ARG A 111      -8.530  -5.462  -0.866  1.00  0.00           O  
ATOM   1784  CB  ARG A 111     -10.880  -6.207  -2.864  1.00  0.00           C  
ATOM   1785  CG  ARG A 111     -11.561  -7.108  -3.904  1.00  0.00           C  
ATOM   1786  CD  ARG A 111     -13.038  -7.156  -3.757  1.00  0.00           C  
ATOM   1787  NE  ARG A 111     -13.640  -8.082  -4.717  1.00  0.00           N  
ATOM   1788  CZ  ARG A 111     -14.955  -8.278  -4.894  1.00  0.00           C  
ATOM   1789  NH1 ARG A 111     -15.845  -7.607  -4.190  1.00  0.00           N  
ATOM   1790  NH2 ARG A 111     -15.333  -9.162  -5.794  1.00  0.00           N  
ATOM   1791  H   ARG A 111      -8.675  -7.859  -1.975  1.00  0.00           H  
ATOM   1792  HA  ARG A 111      -9.156  -5.696  -4.027  1.00  0.00           H  
ATOM   1793 1HB  ARG A 111     -11.111  -6.592  -1.881  1.00  0.00           H  
ATOM   1794 2HB  ARG A 111     -11.329  -5.214  -2.939  1.00  0.00           H  
ATOM   1795 1HG  ARG A 111     -11.334  -6.730  -4.892  1.00  0.00           H  
ATOM   1796 2HG  ARG A 111     -11.184  -8.130  -3.814  1.00  0.00           H  
ATOM   1797 1HD  ARG A 111     -13.295  -7.490  -2.753  1.00  0.00           H  
ATOM   1798 2HD  ARG A 111     -13.454  -6.164  -3.930  1.00  0.00           H  
ATOM   1799  HE  ARG A 111     -13.020  -8.656  -5.308  1.00  0.00           H  
ATOM   1800 1HH1 ARG A 111     -15.540  -6.931  -3.504  1.00  0.00           H  
ATOM   1801 2HH1 ARG A 111     -16.829  -7.768  -4.338  1.00  0.00           H  
ATOM   1802 1HH2 ARG A 111     -14.596  -9.668  -6.316  1.00  0.00           H  
ATOM   1803 2HH2 ARG A 111     -16.306  -9.345  -5.961  1.00  0.00           H  
ATOM   1804  N   VAL A 112      -8.669  -3.828  -2.400  1.00  0.00           N  
ATOM   1805  CA  VAL A 112      -8.159  -2.853  -1.431  1.00  0.00           C  
ATOM   1806  C   VAL A 112      -8.721  -1.418  -1.537  1.00  0.00           C  
ATOM   1807  O   VAL A 112      -8.955  -0.905  -2.635  1.00  0.00           O  
ATOM   1808  CB  VAL A 112      -6.630  -2.875  -1.534  1.00  0.00           C  
ATOM   1809  CG1 VAL A 112      -6.178  -2.485  -2.902  1.00  0.00           C  
ATOM   1810  CG2 VAL A 112      -6.069  -2.008  -0.541  1.00  0.00           C  
ATOM   1811  H   VAL A 112      -8.850  -3.563  -3.371  1.00  0.00           H  
ATOM   1812  HA  VAL A 112      -8.420  -3.215  -0.440  1.00  0.00           H  
ATOM   1813  HB  VAL A 112      -6.290  -3.880  -1.358  1.00  0.00           H  
ATOM   1814 1HG1 VAL A 112      -5.089  -2.522  -2.956  1.00  0.00           H  
ATOM   1815 2HG1 VAL A 112      -6.597  -3.180  -3.616  1.00  0.00           H  
ATOM   1816 3HG1 VAL A 112      -6.524  -1.489  -3.122  1.00  0.00           H  
ATOM   1817 1HG2 VAL A 112      -4.993  -2.071  -0.610  1.00  0.00           H  
ATOM   1818 2HG2 VAL A 112      -6.381  -0.992  -0.689  1.00  0.00           H  
ATOM   1819 3HG2 VAL A 112      -6.396  -2.346   0.429  1.00  0.00           H  
ATOM   1820  N   HIS A 113      -8.920  -0.773  -0.362  1.00  0.00           N  
ATOM   1821  CA  HIS A 113      -9.485   0.585  -0.276  1.00  0.00           C  
ATOM   1822  C   HIS A 113      -8.735   1.519   0.711  1.00  0.00           C  
ATOM   1823  O   HIS A 113      -8.281   1.080   1.769  1.00  0.00           O  
ATOM   1824  CB  HIS A 113     -10.936   0.459   0.195  1.00  0.00           C  
ATOM   1825  CG  HIS A 113     -11.755  -0.463  -0.668  1.00  0.00           C  
ATOM   1826  ND1 HIS A 113     -12.353  -0.064  -1.841  1.00  0.00           N  
ATOM   1827  CD2 HIS A 113     -12.053  -1.781  -0.517  1.00  0.00           C  
ATOM   1828  CE1 HIS A 113     -12.986  -1.096  -2.380  1.00  0.00           C  
ATOM   1829  NE2 HIS A 113     -12.818  -2.150  -1.593  1.00  0.00           N  
ATOM   1830  H   HIS A 113      -8.696  -1.277   0.498  1.00  0.00           H  
ATOM   1831  HA  HIS A 113      -9.465   1.050  -1.261  1.00  0.00           H  
ATOM   1832 1HB  HIS A 113     -10.954   0.081   1.220  1.00  0.00           H  
ATOM   1833 2HB  HIS A 113     -11.406   1.443   0.198  1.00  0.00           H  
ATOM   1834  HD1 HIS A 113     -12.314   0.848  -2.246  1.00  0.00           H  
ATOM   1835  HD2 HIS A 113     -11.797  -2.515   0.250  1.00  0.00           H  
ATOM   1836  HE1 HIS A 113     -13.524  -0.985  -3.321  1.00  0.00           H  
ATOM   1837  N   ILE A 114      -8.677   2.828   0.394  1.00  0.00           N  
ATOM   1838  CA  ILE A 114      -8.010   3.841   1.250  1.00  0.00           C  
ATOM   1839  C   ILE A 114      -8.869   4.959   1.855  1.00  0.00           C  
ATOM   1840  O   ILE A 114      -9.723   5.551   1.192  1.00  0.00           O  
ATOM   1841  CB  ILE A 114      -6.795   4.490   0.559  1.00  0.00           C  
ATOM   1842  CG1 ILE A 114      -5.766   3.513   0.369  1.00  0.00           C  
ATOM   1843  CG2 ILE A 114      -6.250   5.580   1.347  1.00  0.00           C  
ATOM   1844  CD1 ILE A 114      -4.610   4.040  -0.375  1.00  0.00           C  
ATOM   1845  H   ILE A 114      -9.088   3.133  -0.478  1.00  0.00           H  
ATOM   1846  HA  ILE A 114      -7.592   3.301   2.100  1.00  0.00           H  
ATOM   1847  HB  ILE A 114      -7.085   4.860  -0.424  1.00  0.00           H  
ATOM   1848 1HG1 ILE A 114      -5.437   3.195   1.348  1.00  0.00           H  
ATOM   1849 2HG1 ILE A 114      -6.165   2.660  -0.172  1.00  0.00           H  
ATOM   1850 1HG2 ILE A 114      -5.386   6.004   0.844  1.00  0.00           H  
ATOM   1851 2HG2 ILE A 114      -6.971   6.332   1.467  1.00  0.00           H  
ATOM   1852 3HG2 ILE A 114      -5.969   5.173   2.301  1.00  0.00           H  
ATOM   1853 1HD1 ILE A 114      -3.863   3.263  -0.471  1.00  0.00           H  
ATOM   1854 2HD1 ILE A 114      -4.933   4.369  -1.350  1.00  0.00           H  
ATOM   1855 3HD1 ILE A 114      -4.184   4.880   0.163  1.00  0.00           H  
ATOM   1856  N   ASN A 115      -8.595   5.224   3.142  1.00  0.00           N  
ATOM   1857  CA  ASN A 115      -9.216   6.239   3.987  1.00  0.00           C  
ATOM   1858  C   ASN A 115      -8.143   7.129   4.681  1.00  0.00           C  
ATOM   1859  O   ASN A 115      -7.726   6.825   5.799  1.00  0.00           O  
ATOM   1860  CB  ASN A 115     -10.089   5.576   5.032  1.00  0.00           C  
ATOM   1861  CG  ASN A 115     -11.241   4.826   4.428  1.00  0.00           C  
ATOM   1862  OD1 ASN A 115     -12.236   5.429   4.012  1.00  0.00           O  
ATOM   1863  ND2 ASN A 115     -11.133   3.523   4.377  1.00  0.00           N  
ATOM   1864  H   ASN A 115      -7.869   4.663   3.586  1.00  0.00           H  
ATOM   1865  HA  ASN A 115      -9.857   6.868   3.373  1.00  0.00           H  
ATOM   1866 1HB  ASN A 115      -9.482   4.880   5.616  1.00  0.00           H  
ATOM   1867 2HB  ASN A 115     -10.474   6.330   5.717  1.00  0.00           H  
ATOM   1868 1HD2 ASN A 115     -11.875   2.975   3.988  1.00  0.00           H  
ATOM   1869 2HD2 ASN A 115     -10.315   3.073   4.731  1.00  0.00           H  
ATOM   1870  N   PRO A 116      -7.636   8.197   4.035  1.00  0.00           N  
ATOM   1871  CA  PRO A 116      -6.576   9.064   4.539  1.00  0.00           C  
ATOM   1872  C   PRO A 116      -7.028   9.631   5.871  1.00  0.00           C  
ATOM   1873  O   PRO A 116      -8.228   9.855   6.051  1.00  0.00           O  
ATOM   1874  CB  PRO A 116      -6.477  10.148   3.460  1.00  0.00           C  
ATOM   1875  CG  PRO A 116      -7.043   9.498   2.215  1.00  0.00           C  
ATOM   1876  CD  PRO A 116      -8.179   8.635   2.736  1.00  0.00           C  
ATOM   1877  HA  PRO A 116      -5.643   8.515   4.650  1.00  0.00           H  
ATOM   1878 1HB  PRO A 116      -7.039  11.040   3.778  1.00  0.00           H  
ATOM   1879 2HB  PRO A 116      -5.429  10.460   3.342  1.00  0.00           H  
ATOM   1880 1HG  PRO A 116      -7.383  10.264   1.501  1.00  0.00           H  
ATOM   1881 2HG  PRO A 116      -6.263   8.911   1.707  1.00  0.00           H  
ATOM   1882 1HD  PRO A 116      -9.076   9.249   2.899  1.00  0.00           H  
ATOM   1883 2HD  PRO A 116      -8.375   7.826   2.051  1.00  0.00           H  
ATOM   1884  N   THR A 117      -6.098   9.860   6.798  1.00  0.00           N  
ATOM   1885  CA  THR A 117      -6.501  10.361   8.103  1.00  0.00           C  
ATOM   1886  C   THR A 117      -6.329  11.874   8.190  1.00  0.00           C  
ATOM   1887  O   THR A 117      -5.557  12.462   7.431  1.00  0.00           O  
ATOM   1888  OXT THR A 117      -6.841  12.484   9.128  1.00  0.00           O  
ATOM   1889  CB  THR A 117      -5.679   9.687   9.207  1.00  0.00           C  
ATOM   1890  OG1 THR A 117      -4.318  10.014   9.040  1.00  0.00           O  
ATOM   1891  CG2 THR A 117      -5.813   8.176   9.078  1.00  0.00           C  
ATOM   1892  H   THR A 117      -5.106   9.674   6.627  1.00  0.00           H  
ATOM   1893  HA  THR A 117      -7.553  10.126   8.261  1.00  0.00           H  
ATOM   1894  HB  THR A 117      -6.022  10.011  10.188  1.00  0.00           H  
ATOM   1895  HG1 THR A 117      -4.086   9.961   8.093  1.00  0.00           H  
ATOM   1896 1HG2 THR A 117      -5.219   7.680   9.847  1.00  0.00           H  
ATOM   1897 2HG2 THR A 117      -6.858   7.885   9.192  1.00  0.00           H  
ATOM   1898 3HG2 THR A 117      -5.459   7.861   8.100  1.00  0.00           H  
TER                                                                             
HETATM 1900  C5  DTN B 118      -0.191  -2.353  -1.554  1.00  0.00           C  
HETATM 1901  N2  DTN B 118      -0.047  -1.281  -0.738  1.00  0.00           N  
HETATM 1902  C1  DTN B 118      -0.774  -0.644   0.215  1.00  0.00           C  
HETATM 1903  C2  DTN B 118      -0.265   0.482   0.848  1.00  0.00           C  
HETATM 1904  N1  DTN B 118       0.960   0.890   0.528  1.00  0.00           N  
HETATM 1905  C3  DTN B 118       1.733   0.355  -0.384  1.00  0.00           C  
HETATM 1906  C4  DTN B 118       1.238  -0.739  -1.058  1.00  0.00           C  
HETATM 1907  N3  DTN B 118       1.773  -1.466  -2.022  1.00  0.00           N  
HETATM 1908  C6  DTN B 118       0.930  -2.474  -2.356  1.00  0.00           C  
HETATM 1909  C7  DTN B 118       1.141  -3.522  -3.392  1.00  0.00           C  
HETATM 1910  C8  DTN B 118       0.102  -3.576  -4.423  1.00  0.00           C  
HETATM 1911  C9  DTN B 118       0.449  -3.588  -5.773  1.00  0.00           C  
HETATM 1912  C10 DTN B 118      -0.510  -3.633  -6.775  1.00  0.00           C  
HETATM 1913  C11 DTN B 118      -1.847  -3.673  -6.446  1.00  0.00           C  
HETATM 1914  C12 DTN B 118      -2.212  -3.666  -5.124  1.00  0.00           C  
HETATM 1915  C13 DTN B 118      -1.241  -3.617  -4.132  1.00  0.00           C  
HETATM 1916  C14 DTN B 118       3.012   0.964  -0.510  1.00  0.00           C  
HETATM 1917  C15 DTN B 118       4.082   0.491  -1.170  1.00  0.00           C  
HETATM 1918  C16 DTN B 118       5.287   1.167  -1.210  1.00  0.00           C  
HETATM 1919  C17 DTN B 118       5.408   2.365  -0.557  1.00  0.00           C  
HETATM 1920  C18 DTN B 118       4.328   2.884   0.123  1.00  0.00           C  
HETATM 1921  C19 DTN B 118       3.150   2.191   0.143  1.00  0.00           C  
HETATM 1922  C20 DTN B 118      -0.963   1.284   1.838  1.00  0.00           C  
HETATM 1923  C21 DTN B 118      -1.529   2.480   1.502  1.00  0.00           C  
HETATM 1924  C22 DTN B 118      -2.189   3.270   2.404  1.00  0.00           C  
HETATM 1925  C23 DTN B 118      -2.275   2.825   3.702  1.00  0.00           C  
HETATM 1926  C24 DTN B 118      -1.718   1.631   4.066  1.00  0.00           C  
HETATM 1927  C25 DTN B 118      -1.063   0.856   3.143  1.00  0.00           C  
HETATM 1928  O1  DTN B 118      -1.232  -3.084  -1.527  1.00  0.00           O  
HETATM 1929  H1  DTN B 118      -1.754  -1.050   0.413  1.00  0.00           H  
HETATM 1930  H2  DTN B 118       2.124  -3.429  -3.893  1.00  0.00           H  
HETATM 1931  H3  DTN B 118       1.161  -4.499  -2.853  1.00  0.00           H  
HETATM 1932  H4  DTN B 118       1.478  -3.562  -6.043  1.00  0.00           H  
HETATM 1933  H5  DTN B 118      -0.239  -3.639  -7.824  1.00  0.00           H  
HETATM 1934  H6  DTN B 118      -2.634  -3.712  -7.193  1.00  0.00           H  
HETATM 1935  H7  DTN B 118      -3.274  -3.699  -4.871  1.00  0.00           H  
HETATM 1936  H8  DTN B 118      -1.572  -3.612  -3.117  1.00  0.00           H  
HETATM 1937  H9  DTN B 118       4.002  -0.443  -1.681  1.00  0.00           H  
HETATM 1938  H10 DTN B 118       6.147   0.788  -1.739  1.00  0.00           H  
HETATM 1939  H11 DTN B 118       6.330   2.921  -0.558  1.00  0.00           H  
HETATM 1940  H12 DTN B 118       4.474   3.830   0.615  1.00  0.00           H  
HETATM 1941  H13 DTN B 118       2.331   2.614   0.676  1.00  0.00           H  
HETATM 1942  H14 DTN B 118      -1.470   2.849   0.491  1.00  0.00           H  
HETATM 1943  H15 DTN B 118      -2.623   4.208   2.106  1.00  0.00           H  
HETATM 1944  H16 DTN B 118      -2.798   3.460   4.403  1.00  0.00           H  
HETATM 1945  H17 DTN B 118      -1.795   1.306   5.073  1.00  0.00           H  
HETATM 1946  H18 DTN B 118      -0.651  -0.073   3.495  1.00  0.00           H  
CONECT 1900 1901 1908 1928                                                      
CONECT 1901 1900 1902 1906                                                      
CONECT 1902 1901 1903 1929                                                      
CONECT 1903 1902 1904 1922                                                      
CONECT 1904 1903 1905                                                           
CONECT 1905 1904 1906 1916                                                      
CONECT 1906 1901 1905 1907                                                      
CONECT 1907 1906 1908                                                           
CONECT 1908 1900 1907 1909                                                      
CONECT 1909 1908 1910 1930 1931                                                 
CONECT 1910 1909 1911 1915                                                      
CONECT 1911 1910 1912 1932                                                      
CONECT 1912 1911 1913 1933                                                      
CONECT 1913 1912 1914 1934                                                      
CONECT 1914 1913 1915 1935                                                      
CONECT 1915 1910 1914 1936                                                      
CONECT 1916 1905 1917 1921                                                      
CONECT 1917 1916 1918 1937                                                      
CONECT 1918 1917 1919 1938                                                      
CONECT 1919 1918 1920 1939                                                      
CONECT 1920 1919 1921 1940                                                      
CONECT 1921 1916 1920 1941                                                      
CONECT 1922 1903 1923 1927                                                      
CONECT 1923 1922 1924 1942                                                      
CONECT 1924 1923 1925 1943                                                      
CONECT 1925 1924 1926 1944                                                      
CONECT 1926 1925 1927 1945                                                      
CONECT 1927 1922 1926 1946                                                      
CONECT 1928 1900                                                                
CONECT 1929 1902                                                                
CONECT 1930 1909                                                                
CONECT 1931 1909                                                                
CONECT 1932 1911                                                                
CONECT 1933 1912                                                                
CONECT 1934 1913                                                                
CONECT 1935 1914                                                                
CONECT 1936 1915                                                                
CONECT 1937 1917                                                                
CONECT 1938 1918                                                                
CONECT 1939 1919                                                                
CONECT 1940 1920                                                                
CONECT 1941 1921                                                                
CONECT 1942 1923                                                                
CONECT 1943 1924                                                                
CONECT 1944 1925                                                                
CONECT 1945 1926                                                                
CONECT 1946 1927           
TER                                                                             
END
