# Supplementary material for: De novo design of luciferases using deep learning
Source: Nature. 2023 Feb 22;614(7949):774–80. doi: 10.1038/s41586-023-05696-3 (PMC9946828; doi:10.1038/s41586-023-05696-3)
Supplement: Supplementary file 5 — Source Data Fig. 2 [file 41586_2023_5696_MOESM5_ESM.xlsx]

## Sheet: Fig.2b
Retention volume (mL)	Normalized Absorbance
7.00002	0
7.00135	3.16e-05
7.00267	6.32e-05
7.004	9.48e-05
7.00533	0.00011807
7.00666	0.00012892
7.00799	0.00013977
7.00931	0.00015062
7.01064	0.00014813
7.01196	0.0001323
7.0133	0.00011647
7.01466	0.00010065
7.01616	9.41e-05
7.01751	0.00010152
7.01884	0.00010893
7.02017	0.00011633
7.02149	0.0001363
7.02282	0.00015941
7.02415	0.00018252
7.02548	0.00020563
7.0268	0.00022867
7.02813	0.00025166
7.02946	0.00027465
7.03079	0.00029763
7.03211	0.00031806
7.03344	0.00033785
7.03477	0.00035765
7.0361	0.00037744
7.03742	0.00038045
7.03875	0.00038346
7.04008	0.00038647
7.04141	0.00038889
7.04273	0.00038896
7.04406	0.00038902
7.04539	0.00038908
7.04672	0.00039292
7.04805	0.00040558
7.04937	0.00041824
7.0507	0.0004309
7.05203	0.0004414
7.05335	0.00044973
7.05468	0.00045806
7.05601	0.00046638
7.05733	0.00047172
7.05866	0.00047578
7.05999	0.00047984
7.06132	0.00048389
7.06264	0.00047882
7.06397	0.00047274
7.0653	0.00046665
7.06662	0.0004602
7.06799	0.00045049
7.06948	0.00044078
7.07084	0.00043107
7.07216	0.00042966
7.07349	0.00044069
7.07482	0.00045172
7.07614	0.00046276
7.07747	0.00047185
7.0788	0.00047643
7.08012	0.00048101
7.08145	0.00048559
7.08278	0.00048087
7.0841	0.00046222
7.08543	0.00044357
7.08676	0.00042491
7.08809	0.00040148
7.08942	0.00037601
7.09074	0.00035053
7.09207	0.00032505
7.0934	0.00029965
7.09473	0.00027429
7.09606	0.00024894
7.09738	0.00022975
7.0987	0.00023519
7.10003	0.00024062
7.10135	0.00024606
7.10268	0.0002515
7.10401	0.00027372
7.10534	0.00029594
7.10666	0.00031816
7.10799	0.00033755
7.10932	0.0003527
7.11064	0.00036785
7.11197	0.00038301
7.1133	0.00039438
7.11463	0.00039693
7.11595	0.00039948
7.11728	0.00040203
7.11861	0.00038414
7.11994	0.00036626
7.12129	0.00034837
7.12279	0.00033048
7.12415	0.00031559
7.12548	0.00030197
7.12681	0.00028836
7.12813	0.00029183
7.12946	0.00031239
7.13079	0.00033295
7.13212	0.00035351
7.13345	0.00037443
7.13477	0.00039862
7.1361	0.00042281
7.13743	0.00044699
7.13875	0.00043839
7.14009	0.00042978
7.14141	0.00042118
7.14274	0.00041257
7.14407	0.0004059
7.1454	0.00040375
7.14672	0.0004016
7.14805	0.00040124
7.14938	0.00041701
7.1507	0.00043277
7.15203	0.00044854
7.15336	0.0004643
7.15469	0.00048485
7.15602	0.00050743
7.15734	0.00053002
7.15867	0.00054694
7.15999	0.00055819
7.16132	0.00056943
7.16265	0.00058068
7.16398	0.00058577
7.1653	0.00056623
7.16663	0.00054668
7.16796	0.00052714
7.16928	0.00051914
7.17061	0.0005161
7.17194	0.00051306
7.17327	0.00051001
7.17462	0.0005098
7.17612	0.00051383
7.17748	0.00051785
7.17881	0.00052188
7.18013	0.00052787
7.18146	0.00053386
7.18279	0.00053986
7.18411	0.00054585
7.18544	0.00057228
7.18676	0.00059871
7.18809	0.00062514
7.18942	0.00065914
7.19075	0.00071084
7.19208	0.00076253
7.1934	0.00081422
7.19473	0.00084882
7.19606	0.00086634
7.19739	0.00088386
7.19872	0.00090137
7.20005	0.00090655
7.20137	0.00088295
7.2027	0.00085935
7.20403	0.00083575
7.20537	0.00084494
7.20669	0.00085413
7.20802	0.00086332
7.20935	0.0008725
7.21068	0.00088896
7.212	0.00090854
7.21333	0.00092812
7.21466	0.0009459
7.21598	0.00094756
7.21731	0.00094922
7.21864	0.00095088
7.21997	0.00095254
7.2213	0.00095182
7.22262	0.00095084
7.22395	0.00094985
7.22528	0.00095454
7.22661	0.0009649
7.22796	0.00097525
7.22946	0.00098561
7.23082	0.00100097
7.23215	0.00102802
7.23347	0.00105506
7.2348	0.0010821
7.23613	0.0010976
7.23746	0.00110814
7.23879	0.00111868
7.24011	0.00112922
7.24144	0.00113206
7.24277	0.0011316
7.2441	0.00113114
7.24542	0.00113068
7.24676	0.00112825
7.24808	0.00112582
7.24941	0.00112339
7.25074	0.00112112
7.25206	0.00112019
7.25339	0.00111927
7.25472	0.00111835
7.25604	0.00110985
7.25737	0.00108367
7.2587	0.00105748
7.26003	0.0010313
7.26136	0.0010029
7.26268	0.00097119
7.26401	0.00093947
7.26534	0.00090776
7.26667	0.00088838
7.26799	0.00089778
7.26932	0.00090718
7.27064	0.00091659
7.27198	0.00092578
7.2733	0.00093487
7.27462	0.00094397
7.27595	0.00095307
7.27728	0.00095489
7.27861	0.0009536
7.27994	0.00095231
7.28129	0.00094833
7.28278	0.00092012
7.28415	0.0008919
7.28547	0.00086369
7.2868	0.00083548
7.28813	0.00080965
7.28945	0.00078408
7.29078	0.00075851
7.2921	0.00073703
7.29343	0.0007524
7.29476	0.00076777
7.29609	0.00078313
7.29742	0.00079349
7.29874	0.00079217
7.30008	0.00079085
7.3014	0.00078953
7.30273	0.00077375
7.30406	0.00072424
7.30538	0.00067473
7.30671	0.00062522
7.30804	0.00058341
7.30936	0.00054491
7.3107	0.0005064
7.31202	0.00046789
7.31335	0.00044216
7.31468	0.00042919
7.316	0.00041622
7.31733	0.0004031
7.31866	0.00038862
7.31999	0.00037415
7.32131	0.00035967
7.32264	0.0003452
7.32397	0.00032639
7.32529	0.00030325
7.32662	0.00028011
7.32795	0.00025918
7.32928	0.00024157
7.3306	0.00022396
7.33193	0.00020635
7.33326	0.00018874
7.33461	0.0002046
7.33611	0.00022046
7.33748	0.00023632
7.3388	0.00025239
7.34013	0.00026855
7.34146	0.00028472
7.34279	0.00030088
7.34411	0.00031501
7.34545	0.00032438
7.34677	0.00033376
7.3481	0.00034582
7.34943	0.00038212
7.35075	0.00041841
7.35208	0.00045471
7.35341	0.000491
7.35474	0.00052639
7.35606	0.00056041
7.35739	0.00059443
7.35872	0.00062435
7.36005	0.00061744
7.36137	0.00061052
7.3627	0.00060361
7.36403	0.00059669
7.36535	0.00057943
7.36668	0.00055958
7.36801	0.00053972
7.36933	0.00053433
7.37067	0.00056266
7.37199	0.000591
7.37332	0.00061933
7.37465	0.00065314
7.37598	0.00069973
7.3773	0.00074632
7.37863	0.00079291
7.37996	0.00082673
7.38128	0.00084778
7.38261	0.00086883
7.38394	0.00088989
7.38526	0.00090922
7.38659	0.00092683
7.38794	0.00094444
7.38943	0.00096204
7.3908	0.00098399
7.39213	0.00101026
7.39346	0.00103654
7.39478	0.00106281
7.39611	0.00106358
7.39744	0.00106435
7.39876	0.00106512
7.40009	0.00106589
7.40142	0.00103319
7.40274	0.00100049
7.40407	0.00096779
7.4054	0.00093539
7.40673	0.00090564
7.40806	0.00087589
7.40938	0.00084614
7.41071	0.00081843
7.41204	0.00079547
7.41337	0.00077252
7.4147	0.00074956
7.41602	0.00071952
7.41735	0.0006824
7.41866	0.00064527
7.41999	0.00060815
7.42132	0.00057193
7.42265	0.00053708
7.42398	0.00050223
7.4253	0.00046738
7.42663	0.00045355
7.42795	0.00044873
7.42928	0.0004439
7.43061	0.00043908
7.43194	0.0004446
7.43327	0.00045272
7.4346	0.00046083
7.43592	0.00046894
7.43725	0.00047339
7.43857	0.00047693
7.4399	0.00048046
7.44125	0.00047852
7.44275	0.0004638
7.44412	0.00044908
7.44545	0.00043436
7.44677	0.00041964
7.44811	0.00039941
7.44943	0.00037857
7.45076	0.00035774
7.45209	0.00033862
7.45342	0.00032123
7.45474	0.00030383
7.45607	0.00028644
7.45739	0.0002724
7.45872	0.0002617
7.46005	0.00025101
7.46138	0.00024031
7.46271	0.00025512
7.46403	0.00026994
7.46536	0.00028475
7.46669	0.00029956
7.46801	0.00030202
7.46934	0.00030448
7.47067	0.00030694
7.472	0.0003091
7.47333	0.00030861
7.47465	0.00030812
7.47598	0.00030763
7.4773	0.00032379
7.47864	0.00035661
7.47996	0.00038943
7.48129	0.00042226
7.48262	0.00046216
7.48395	0.00050915
7.48527	0.00055614
7.4866	0.00060313
7.48793	0.00061991
7.48925	0.00063669
7.49058	0.00065347
7.49191	0.00067025
7.49323	0.00066601
7.49458	0.00065276
7.49607	0.00063952
7.49744	0.00063205
7.49877	0.00063808
7.5001	0.0006441
7.50142	0.00065012
7.50275	0.00065615
7.50408	0.00066583
7.50541	0.00067644
7.50673	0.00068704
7.50806	0.00069304
7.50939	0.0006979
7.51072	0.00070276
7.51204	0.00070761
7.51337	0.00071247
7.5147	0.00072283
7.51603	0.0007338
7.51735	0.00074543
7.51868	0.00075972
7.52001	0.00077401
7.52134	0.0007883
7.52267	0.00080259
7.52399	0.00081354
7.52532	0.00082113
7.52665	0.00082872
7.52797	0.0008235
7.5293	0.00081508
7.53063	0.00080666
7.53195	0.00079824
7.53328	0.00078982
7.53461	0.00079375
7.53594	0.00079768
7.53727	0.00080162
7.53859	0.00080494
7.53992	0.00080826
7.54125	0.00081157
7.54258	0.00081489
7.5439	0.00080156
7.54523	0.00077156
7.54656	0.00074157
7.5479	0.00071512
7.54939	0.00070286
7.55078	0.0006906
7.5521	0.00067833
7.55343	0.00066607
7.55476	0.00068402
7.55609	0.00070197
7.55741	0.00071991
7.55874	0.00074364
7.56007	0.00078086
7.5614	0.00081807
7.56272	0.00085529
7.56405	0.00088673
7.56538	0.00090467
7.5667	0.00092262
7.56803	0.00094057
7.56937	0.00094292
7.57069	0.00093487
7.57202	0.00092681
7.57334	0.00091876
7.57467	0.00091531
7.576	0.000913
7.57733	0.0009107
7.57865	0.00090839
7.57998	0.00092579
7.5813	0.00094318
7.58263	0.00096058
7.58397	0.00097731
7.58529	0.00099138
7.58662	0.00100546
7.58795	0.00101953
7.58928	0.00102927
7.5906	0.00102168
7.59193	0.00101409
7.59325	0.0010065
7.59459	0.00101172
7.59591	0.00102014
7.59724	0.00102856
7.59857	0.00103698
7.59989	0.00105241
7.60123	0.00108419
7.60272	0.00111596
7.6041	0.00114774
7.60543	0.00118013
7.60675	0.00121252
7.60808	0.00124491
7.60941	0.0012773
7.61073	0.00131143
7.61206	0.00134671
7.61339	0.00138199
7.61472	0.00141372
7.61605	0.00143127
7.61737	0.00144882
7.6187	0.00146637
7.62003	0.00148392
7.62136	0.0015006
7.62268	0.00151729
7.62401	0.00153398
7.62534	0.00154488
7.62667	0.0015423
7.62799	0.00153972
7.62932	0.00153714
7.63065	0.00153771
7.63198	0.00154299
7.63331	0.00154828
7.63463	0.00155356
7.63596	0.00157445
7.63729	0.00160573
7.63861	0.00163702
7.63994	0.0016683
7.64127	0.00167808
7.64259	0.00168785
7.64392	0.00169762
7.64525	0.0017074
7.64658	0.00169747
7.6479	0.00168754
7.64923	0.00167762
7.65056	0.0016694
7.65188	0.00166519
7.65322	0.00166098
7.65455	0.00165677
7.65604	0.0016569
7.65743	0.00167435
7.65876	0.00169181
7.66009	0.00170926
7.66141	0.00172492
7.66274	0.00174014
7.66407	0.00175535
7.6654	0.00177056
7.66672	0.00177877
7.66805	0.00177062
7.66938	0.00176248
7.6707	0.00175541
7.67204	0.00175264
7.67336	0.00174988
7.67469	0.00174711
7.67602	0.00174435
7.67734	0.00173985
7.67867	0.00173419
7.68	0.00172854
7.68133	0.00173594
7.68266	0.00175204
7.68398	0.00176815
7.68531	0.00178425
7.68664	0.00180035
7.68796	0.00181732
7.68929	0.00183428
7.69062	0.00185125
7.69194	0.00186414
7.69327	0.00187659
7.6946	0.00188904
7.69592	0.00190148
7.69726	0.00191078
7.69858	0.00191536
7.69991	0.00191994
7.70124	0.00192193
7.70257	0.00192002
7.70389	0.00191811
7.70522	0.00191621
7.70655	0.0019143
7.70788	0.00193391
7.70937	0.00195352
7.71076	0.00197312
7.71208	0.00200175
7.71341	0.0020394
7.71474	0.00207704
7.71606	0.00211469
7.71739	0.00215062
7.71872	0.00218255
7.72004	0.00221448
7.72137	0.00224641
7.7227	0.00226205
7.72403	0.00227588
7.72536	0.00228971
7.72668	0.00230354
7.72801	0.00231917
7.72934	0.00233524
7.73066	0.00235131
7.73199	0.00237121
7.73332	0.00239684
7.73465	0.00242247
7.73598	0.0024481
7.73731	0.00247265
7.73864	0.00249291
7.73997	0.00251316
7.7413	0.00253341
7.74263	0.00255575
7.74396	0.00257947
7.74529	0.0026032
7.74661	0.00262692
7.74794	0.00263759
7.74926	0.00263956
7.75059	0.00264153
7.75192	0.00264349
7.75325	0.00262591
7.75457	0.00260834
7.7559	0.00259076
7.75723	0.00257318
7.75855	0.00255967
7.75989	0.0025466
7.76122	0.00253354
7.76271	0.00252196
7.7641	0.00251381
7.76543	0.00250567
7.76675	0.00249753
7.76808	0.00249197
7.76941	0.00249032
7.77074	0.00248866
7.77207	0.002487
7.77339	0.00249998
7.77472	0.00252761
7.77605	0.00255524
7.77738	0.00258286
7.77871	0.00260147
7.78003	0.00261106
7.78136	0.00262065
7.78268	0.00263024
7.78401	0.00263872
7.78534	0.00264708
7.78666	0.00265544
7.78799	0.0026638
7.78932	0.00268845
7.79065	0.00271491
7.79198	0.00274137
7.79331	0.00276389
7.79463	0.00277723
7.79596	0.00279057
7.79729	0.0028039
7.79862	0.00281342
7.79994	0.0028172
7.80127	0.00282098
7.8026	0.00282476
7.80392	0.00282226
7.80525	0.00281706
7.80657	0.00281187
7.80791	0.00280668
7.80923	0.0027994
7.81056	0.00279073
7.81189	0.00278207
7.81321	0.0027734
7.81455	0.00274728
7.81603	0.00272116
7.81743	0.00269503
7.81875	0.00266891
7.82008	0.00266233
7.8214	0.00265576
7.82273	0.00264918
7.82406	0.0026503
7.82539	0.00266939
7.82671	0.00268847
7.82804	0.00270756
7.82937	0.00272517
7.8307	0.00273933
7.83203	0.0027535
7.83335	0.00276767
7.83468	0.00279659
7.83601	0.00282919
7.83734	0.0028618
7.83866	0.00289441
7.83999	0.00291237
7.84132	0.00291569
7.84265	0.00291901
7.84397	0.00292161
7.8453	0.00292253
7.84661	0.00292345
7.84794	0.00292437
7.84927	0.0029253
7.8506	0.00292732
7.85192	0.00292947
7.85326	0.00293163
7.85458	0.00292795
7.85591	0.00292282
7.85723	0.00291769
7.85856	0.00291255
7.85989	0.00291136
7.86122	0.00291935
7.86254	0.00292734
7.86387	0.00294247
7.8652	0.00298614
7.86653	0.00302981
7.86786	0.00307348
7.86934	0.00311715
7.87074	0.0031671
7.87207	0.00321974
7.8734	0.00327238
7.87473	0.0033041
7.87605	0.00331489
7.87738	0.00332567
7.87871	0.00333646
7.88004	0.00334725
7.88136	0.00337549
7.88269	0.00340373
7.88402	0.00343198
7.88535	0.00345919
7.88667	0.0034863
7.888	0.00351341
7.88933	0.00354051
7.89066	0.00355992
7.89198	0.00356136
7.89331	0.00356281
7.89464	0.00356004
7.89597	0.00355094
7.89729	0.00354184
7.89862	0.00353275
7.89994	0.00352365
7.90128	0.0034998
7.9026	0.00347226
7.90393	0.00344473
7.90526	0.00344131
7.90659	0.00345397
7.90791	0.00346663
7.90924	0.0034793
7.91057	0.00349268
7.91189	0.00350774
7.91322	0.00352279
7.91455	0.00353785
7.91588	0.00354056
7.9172	0.00354326
7.91853	0.00354597
7.91985	0.00354867
7.92119	0.0035572
7.92267	0.00356719
7.92407	0.00357718
7.9254	0.00358717
7.92672	0.00360529
7.92805	0.00362431
7.92938	0.00364333
7.9307	0.00365522
7.93203	0.00363856
7.93336	0.0036219
7.93468	0.00360525
7.93601	0.00359155
7.93734	0.00360449
7.93867	0.00361743
7.93999	0.00363037
7.94132	0.00366423
7.94265	0.00371903
7.94398	0.00377382
7.9453	0.00382862
7.94663	0.00387867
7.94796	0.00390977
7.94929	0.00394087
7.95061	0.00397198
7.95194	0.0040041
7.95329	0.00403634
7.95461	0.00406858
7.95594	0.00410081
7.95727	0.0041355
7.95859	0.00417183
7.95992	0.00420815
7.96125	0.00424869
7.96257	0.00429556
7.9639	0.00434243
7.96523	0.00438929
7.96656	0.00443616
7.96788	0.00446206
7.96921	0.00448563
7.97054	0.0045092
7.97186	0.00450866
7.9732	0.00449203
7.97453	0.0044754
7.976	0.00445878
7.97741	0.00446396
7.97874	0.00450185
7.98007	0.00453974
7.98139	0.00457764
7.98272	0.00462788
7.98405	0.00467813
7.98538	0.00472838
7.98671	0.00477862
7.98803	0.00481244
7.98936	0.00483531
7.99069	0.00485817
7.99202	0.00488103
7.99334	0.00489577
7.99467	0.0049096
7.996	0.00492343
7.99733	0.00493726
7.99866	0.00497309
7.99998	0.00500892
8.00131	0.00504476
8.00263	0.00507763
8.00396	0.00508387
8.00529	0.00509011
8.00662	0.00509635
8.00795	0.00511111
8.00927	0.00514578
8.0106	0.00518044
8.01193	0.00521511
8.01326	0.00525451
8.01458	0.00531287
8.01591	0.00537123
8.01724	0.00542959
8.01856	0.005471
8.01988	0.00549547
8.02122	0.00551993
8.02255	0.00554439
8.02387	0.0055664
8.0252	0.00558678
8.02653	0.00560715
8.02786	0.00562753
8.02933	0.00565855
8.03074	0.00569076
8.03206	0.00572297
8.03339	0.00575517
8.03472	0.00580835
8.03604	0.00586385
8.03737	0.00591935
8.03869	0.00597987
8.04002	0.00604791
8.04135	0.00611595
8.04268	0.00618399
8.04401	0.00623022
8.04534	0.00624374
8.04666	0.00625727
8.04799	0.00627079
8.04932	0.00626936
8.05064	0.0062642
8.05197	0.00625904
8.0533	0.00625387
8.05463	0.00626514
8.05595	0.00628736
8.05729	0.00630958
8.05861	0.00633223
8.05994	0.00635875
8.06127	0.00638527
8.06259	0.00641179
8.06392	0.00643831
8.06525	0.00644283
8.06657	0.00644735
8.0679	0.00645187
8.06923	0.0064657
8.07056	0.00649351
8.07188	0.00652133
8.07321	0.00654914
8.07454	0.00656842
8.07586	0.00656781
8.07719	0.00656719
8.07852	0.00656658
8.07985	0.00657107
8.08118	0.00658321
8.08265	0.00659534
8.08407	0.00660748
8.08539	0.00663657
8.08672	0.00668261
8.08805	0.00672864
8.08938	0.00677468
8.09071	0.00681322
8.09203	0.00685093
8.09336	0.00688864
8.09469	0.00692635
8.09601	0.00695341
8.09735	0.00697928
8.09867	0.00700516
8.09999	0.00703197
8.10133	0.00706095
8.10265	0.00708993
8.10398	0.00711891
8.10531	0.00714287
8.10663	0.00715931
8.10797	0.00717575
8.10929	0.0071922
8.11062	0.00722698
8.11194	0.007274
8.11327	0.00732102
8.1146	0.00736804
8.11593	0.00743001
8.11725	0.00749572
8.11858	0.00756142
8.11991	0.00762713
8.12123	0.00768924
8.12256	0.00775046
8.12389	0.00781168
8.12522	0.00787247
8.12654	0.00792938
8.12787	0.0079863
8.1292	0.00804321
8.13052	0.00810287
8.13186	0.00816891
8.13318	0.00823495
8.13451	0.00830099
8.13598	0.00835772
8.13739	0.00840047
8.13872	0.00844322
8.14005	0.00848596
8.14137	0.00852362
8.1427	0.00855789
8.14402	0.00859215
8.14535	0.00862642
8.14668	0.00865559
8.14801	0.0086771
8.14933	0.00869861
8.15066	0.00872012
8.15199	0.00875179
8.15332	0.00878599
8.15465	0.0088202
8.15598	0.0088544
8.1573	0.0088961
8.15863	0.00893864
8.15996	0.00898117
8.16129	0.0090237
8.16261	0.00906621
8.16394	0.00910871
8.16475	0.00915121
8.16475	0.00919279
8.16475	0.00923218
8.16475	0.00927158
8.16475	0.00931098
8.16475	0.00935038
8.16475	0.00940311
8.16475	0.00945732
8.16475	0.00951153
8.16475	0.00954739
8.16475	0.00957103
8.16475	0.00959466
8.16475	0.00961829
8.16477	0.00963987
8.16487	0.0096532
8.16502	0.00966654
8.16525	0.00967988
8.16554	0.00969681
8.16592	0.00971463
8.16635	0.00973246
8.16685	0.00975028
8.16742	0.0097627
8.16806	0.00977152
8.16877	0.00978034
8.16954	0.00978642
8.17039	0.00978612
8.17131	0.00978581
8.17229	0.0097855
8.17334	0.00978671
8.17355	0.00980152
8.17355	0.00981633
8.17355	0.00983115
8.17355	0.00985105
8.17355	0.00987434
8.17355	0.00989764
8.17355	0.00992093
8.17357	0.00994751
8.17367	0.00997627
8.17382	0.010005
8.17405	0.0100338
8.17434	0.0100524
8.1747	0.0100685
8.17513	0.0100846
8.17563	0.0100999
8.1762	0.0101085
8.17684	0.0101172
8.17755	0.0101258
8.17832	0.0101344
8.17917	0.0101431
8.18008	0.0101518
8.18107	0.0101604
8.18212	0.0101753
8.18324	0.0101964
8.18444	0.0102175
8.1857	0.0102387
8.18702	0.0102598
8.18837	0.0102676
8.18987	0.0102738
8.19123	0.0102795
8.19256	0.010279
8.19389	0.0102786
8.19522	0.0102782
8.19655	0.0102778
8.19787	0.0102794
8.1992	0.0102892
8.20053	0.0102991
8.20186	0.0103102
8.20318	0.0103324
8.20451	0.0103546
8.20584	0.0103769
8.20717	0.0103991
8.2085	0.0104267
8.20982	0.0104579
8.21115	0.0104892
8.21248	0.0105281
8.21381	0.0105747
8.21513	0.0106213
8.21646	0.0106678
8.21779	0.0107129
8.21911	0.0107444
8.22044	0.0107759
8.22177	0.0108073
8.2231	0.0108722
8.22442	0.0109409
8.22575	0.0110095
8.22708	0.0110781
8.22841	0.0111434
8.22973	0.0112066
8.23106	0.0112698
8.23238	0.0113267
8.23371	0.011369
8.23504	0.0114113
8.23637	0.0114536
8.2377	0.0114967
8.23903	0.0115464
8.24036	0.0115962
8.24169	0.0116459
8.24318	0.0117159
8.24456	0.0117994
8.24589	0.0118829
8.24722	0.0119664
8.24854	0.0120437
8.24987	0.0121148
8.2512	0.0121858
8.25252	0.0122569
8.25385	0.0123367
8.25518	0.0124187
8.25651	0.0125007
8.25783	0.0125833
8.25916	0.012672
8.26049	0.0127608
8.26182	0.0128495
8.26314	0.0129382
8.26447	0.0130009
8.2658	0.0130608
8.26713	0.0131206
8.26846	0.0131792
8.26978	0.0132267
8.27111	0.0132742
8.27244	0.0133217
8.27375	0.0133804
8.27506	0.0134561
8.2764	0.0135317
8.27772	0.0136074
8.27905	0.0136754
8.28038	0.0137357
8.2817	0.013796
8.28303	0.0138563
8.28435	0.0139214
8.28568	0.0139887
8.28701	0.0140559
8.28834	0.0141231
8.28966	0.0141569
8.29099	0.014187
8.29232	0.0142171
8.29365	0.0142472
8.29499	0.0142641
8.29648	0.0142777
8.29786	0.0142913
8.29919	0.0143111
8.30052	0.0143455
8.30185	0.0143799
8.30318	0.0144143
8.30451	0.0144601
8.30583	0.0145512
8.30716	0.0146423
8.30849	0.0147334
8.30981	0.0148042
8.31114	0.0148616
8.31247	0.0149189
8.3138	0.0149762
8.31512	0.0150247
8.31645	0.0150641
8.31778	0.0151036
8.31911	0.015143
8.32044	0.0151737
8.32176	0.0152023
8.32309	0.0152308
8.32441	0.0152593
8.32574	0.0153089
8.32707	0.0153638
8.3284	0.0154187
8.32973	0.0154736
8.33105	0.0155545
8.33238	0.0156382
8.33371	0.015722
8.33503	0.0158078
8.33636	0.0159114
8.33769	0.0160151
8.33902	0.0161188
8.34035	0.0162111
8.34168	0.0162866
8.343	0.0163621
8.34432	0.0164376
8.34566	0.0165247
8.34698	0.0166391
8.34832	0.0167535
8.3498	0.0168679
8.35119	0.0169774
8.35252	0.0170848
8.35384	0.0171923
8.35517	0.0172997
8.3565	0.0174053
8.35783	0.0175083
8.35915	0.0176113
8.36048	0.0177142
8.36181	0.0178304
8.36313	0.0179498
8.36446	0.0180693
8.36579	0.0181887
8.36712	0.0183127
8.36845	0.0184387
8.36978	0.0185647
8.3711	0.0186793
8.37243	0.0187486
8.37376	0.0188179
8.37508	0.0188872
8.37641	0.0189647
8.37774	0.0190612
8.37907	0.0191578
8.38039	0.0192543
8.38172	0.0193597
8.38305	0.0194742
8.38438	0.0195886
8.3857	0.019703
8.38703	0.0198335
8.38836	0.0199747
8.38969	0.020116
8.39101	0.0202572
8.39234	0.0203774
8.39367	0.0204923
8.395	0.0206071
8.39632	0.020722
8.39765	0.0208394
8.39898	0.0209569
8.40031	0.0210743
8.40164	0.0211897
8.40312	0.0212873
8.40452	0.0213848
8.40585	0.0214824
8.40718	0.0215801
8.4085	0.0216784
8.40983	0.0217768
8.41116	0.0218752
8.41249	0.0219619
8.41382	0.0220214
8.41515	0.0220808
8.41647	0.0221403
8.4178	0.0222256
8.41912	0.0223282
8.42045	0.0224307
8.42178	0.0225333
8.42311	0.0226376
8.42444	0.0227447
8.42577	0.0228517
8.42709	0.0229558
8.42842	0.0230334
8.42974	0.0231111
8.43107	0.0231887
8.4324	0.0232663
8.43373	0.0233394
8.43506	0.0234105
8.43638	0.0234816
8.43771	0.0235689
8.43903	0.0236723
8.44036	0.0237757
8.44169	0.0238791
8.44302	0.0239743
8.44435	0.0240505
8.44567	0.0241267
8.447	0.0242029
8.44833	0.0242765
8.44966	0.0243497
8.45098	0.024423
8.45231	0.0244963
8.45364	0.0245534
8.45497	0.0245998
8.45645	0.0246463
8.45785	0.0246989
8.45917	0.0247657
8.4605	0.0248326
8.46183	0.0248995
8.46316	0.0249663
8.46448	0.0250307
8.46581	0.025095
8.46714	0.0251593
8.46846	0.025228
8.46979	0.025301
8.47112	0.025374
8.47245	0.025447
8.47377	0.0255199
8.4751	0.0255921
8.47643	0.0256643
8.47776	0.0257365
8.47908	0.0258036
8.48042	0.0258708
8.48174	0.025938
8.48307	0.0260052
8.4844	0.0260465
8.48573	0.0260706
8.48706	0.0260947
8.48839	0.0261327
8.48972	0.0261847
8.49104	0.0262367
8.49237	0.0262886
8.4937	0.0263435
8.49503	0.0264249
8.49635	0.0265063
8.49768	0.0265877
8.49901	0.0266816
8.50034	0.0267786
8.50166	0.0268756
8.50299	0.0269726
8.50432	0.0270535
8.50564	0.0271182
8.50698	0.0271829
8.50831	0.0272428
8.50978	0.0272914
8.51119	0.0273401
8.51252	0.0273887
8.51384	0.0274373
8.51517	0.0274886
8.5165	0.0275401
8.51783	0.0275916
8.51915	0.0276589
8.52048	0.0277367
8.52181	0.0278145
8.52314	0.0278923
8.52447	0.0279639
8.52579	0.0280213
8.52712	0.0280786
8.52845	0.0281359
8.52977	0.0281854
8.5311	0.0282314
8.53243	0.0282774
8.53376	0.0283234
8.53509	0.028365
8.53641	0.0284023
8.53774	0.0284397
8.53907	0.028477
8.54039	0.0285208
8.54172	0.0285663
8.54305	0.0286119
8.54437	0.0286574
8.5457	0.0287079
8.54703	0.0287584
8.54836	0.0288089
8.54969	0.0288595
8.55101	0.0289231
8.55234	0.0289867
8.55367	0.0290504
8.555	0.0291001
8.55633	0.0291359
8.55765	0.0291717
8.55898	0.0292074
8.56031	0.0292435
8.56164	0.0292799
8.56311	0.0293164
8.56452	0.0293528
8.56584	0.0293767
8.56717	0.0293976
8.5685	0.0294184
8.56982	0.0294392
8.57115	0.0294592
8.57248	0.0294773
8.5738	0.0294954
8.57513	0.0295184
8.57646	0.0295526
8.57778	0.0295869
8.57911	0.0296211
8.58044	0.0296553
8.58177	0.0297031
8.5831	0.0297645
8.58442	0.0298258
8.58575	0.0298714
8.58708	0.0299065
8.58841	0.0299416
8.58973	0.0299767
8.59107	0.0300118
8.59239	0.030047
8.5937	0.0300823
8.59504	0.0301176
8.59636	0.0301608
8.59769	0.0302074
8.59902	0.030254
8.60034	0.0303007
8.60167	0.0303518
8.603	0.0304133
8.60432	0.0304748
8.60565	0.0305363
8.60698	0.0305913
8.60831	0.0306446
8.60963	0.0306979
8.61096	0.0307513
8.61229	0.0308147
8.61362	0.0308793
8.61495	0.0309439
8.61642	0.0310085
8.61783	0.03106
8.61916	0.0311115
8.62049	0.0311629
8.62182	0.0312144
8.62314	0.031253
8.62447	0.0312916
8.6258	0.0313302
8.62713	0.0313686
8.62846	0.0314065
8.62978	0.0314444
8.63111	0.0314823
8.63243	0.031517
8.63376	0.031547
8.6351	0.0315769
8.63642	0.0316068
8.63775	0.0316376
8.63907	0.0316702
8.6404	0.0317028
8.64173	0.0317354
8.64305	0.0318036
8.64438	0.0318718
8.64571	0.03194
8.64704	0.0320082
8.64837	0.0320628
8.64969	0.0321039
8.65102	0.032145
8.65235	0.032191
8.65367	0.0322487
8.655	0.0323063
8.65633	0.0323639
8.65766	0.0324215
8.65898	0.032479
8.66031	0.0325365
8.66164	0.0325939
8.66296	0.0326698
8.6643	0.0327581
8.66562	0.0328463
8.66695	0.0329346
8.66828	0.0330184
8.66975	0.0330918
8.67116	0.0331651
8.67249	0.0332385
8.67381	0.03331
8.67514	0.0333816
8.67647	0.0334532
8.67779	0.0335248
8.67912	0.0335862
8.68044	0.0336465
8.68177	0.0337068
8.6831	0.0337671
8.68443	0.0338476
8.68576	0.0339331
8.68709	0.0340186
8.68841	0.0341041
8.68974	0.0342025
8.69107	0.0343009
8.6924	0.0343994
8.69372	0.0344947
8.69505	0.0345831
8.69638	0.0346714
8.69771	0.0347598
8.69904	0.0348514
8.70038	0.0349477
8.7017	0.035044
8.70303	0.0351404
8.70436	0.0352434
8.70569	0.0353531
8.70701	0.0354628
8.70834	0.0355726
8.70967	0.0356467
8.711	0.0357208
8.71232	0.0357949
8.71365	0.035869
8.71498	0.0359327
8.7163	0.0359918
8.71763	0.0360509
8.71896	0.036105
8.72029	0.0361476
8.72162	0.0361901
8.72308	0.0362327
8.7245	0.0362752
8.72583	0.0363434
8.72716	0.0364116
8.72848	0.0364798
8.72981	0.0365295
8.73114	0.0365669
8.73247	0.0366043
8.7338	0.0366416
8.73512	0.0366796
8.73645	0.0367191
8.73778	0.0367586
8.73911	0.0367981
8.74044	0.0368394
8.74176	0.0368807
8.74309	0.0369219
8.74442	0.0369632
8.74574	0.0370048
8.74707	0.0370466
8.7484	0.0370884
8.74973	0.0371302
8.75105	0.0371519
8.75238	0.0371685
8.75371	0.0371851
8.75503	0.0372017
8.75637	0.0372424
8.75769	0.0372891
8.75902	0.0373358
8.76034	0.0373855
8.76167	0.0374423
8.763	0.037499
8.76433	0.0375558
8.76565	0.0376069
8.76698	0.0376352
8.76831	0.0376636
8.76964	0.037692
8.77096	0.0377137
8.77229	0.0377287
8.77361	0.0377436
8.77494	0.0377586
8.7764	0.0377873
8.77783	0.0378251
8.77915	0.0378629
8.78048	0.0379007
8.78181	0.037949
8.78314	0.0380019
8.78446	0.0380547
8.78578	0.0381075
8.78711	0.0381532
8.78844	0.0381971
8.78977	0.038241
8.7911	0.0382849
8.79243	0.0383031
8.79375	0.0383214
8.79508	0.0383396
8.79641	0.0383647
8.79774	0.0384171
8.79906	0.0384695
8.80039	0.0385219
8.80172	0.0385737
8.80305	0.0386239
8.80438	0.0386742
8.8057	0.0387245
8.80702	0.0387756
8.80835	0.038828
8.80967	0.0388804
8.811	0.0389328
8.81233	0.0389849
8.81365	0.0390368
8.81498	0.0390886
8.81631	0.0391405
8.81763	0.0391803
8.81897	0.0392149
8.82029	0.0392496
8.82162	0.0392843
8.82294	0.0392948
8.82427	0.0392994
8.8256	0.0393039
8.82693	0.0393103
8.82826	0.0393208
8.82971	0.0393312
8.83114	0.0393417
8.83247	0.0393579
8.8338	0.0393968
8.83513	0.0394356
8.83645	0.0394745
8.83779	0.03954
8.83911	0.0396122
8.84044	0.0396843
8.84177	0.0397565
8.8431	0.039815
8.84442	0.0398643
8.84575	0.0399137
8.84707	0.0399607
8.84841	0.039987
8.84973	0.0400133
8.85106	0.0400396
8.85239	0.0400659
8.85371	0.0400994
8.85504	0.0401347
8.85637	0.0401699
8.8577	0.0402052
8.85902	0.0402755
8.86035	0.0403546
8.86168	0.0404338
8.863	0.0405061
8.86434	0.0405511
8.86565	0.0405961
8.86699	0.0406411
8.86832	0.0406861
8.86964	0.0407114
8.87097	0.0407317
8.8723	0.0407521
8.87362	0.0407716
8.87495	0.0407899
8.87628	0.0408081
8.87761	0.0408264
8.87893	0.0408473
8.88026	0.0408915
8.88159	0.0409358
8.88303	0.04098
8.88447	0.0410363
8.8858	0.0410977
8.88713	0.0411592
8.88845	0.0412206
8.88978	0.041282
8.8911	0.0413017
8.89243	0.0413214
8.89376	0.0413393
8.89508	0.0413531
8.89641	0.0413669
8.89774	0.0413806
8.89907	0.0413944
8.9004	0.0414293
8.90173	0.0414781
8.90305	0.0415271
8.90438	0.0415493
8.90571	0.0415649
8.90703	0.0415805
8.90837	0.0415961
8.90969	0.0416118
8.91102	0.0416508
8.91234	0.0416898
8.91366	0.0417312
8.91499	0.0417932
8.91632	0.0418553
8.91764	0.0419174
8.91897	0.0419795
8.9203	0.0420454
8.92162	0.0421152
8.92295	0.042185
8.92428	0.0422548
8.92561	0.0422895
8.92693	0.0423154
8.92826	0.0423413
8.92959	0.0423672
8.93091	0.0423789
8.93224	0.0423889
8.93357	0.042399
8.9349	0.0424091
8.93634	0.0424389
8.93779	0.0424736
8.93912	0.0425082
8.94044	0.042543
8.94177	0.0425786
8.9431	0.0426143
8.94442	0.0426501
8.94575	0.0426832
8.94708	0.042693
8.94841	0.0427027
8.94974	0.0427124
8.95107	0.0427312
8.9524	0.0427634
8.95371	0.0427956
8.95505	0.0428278
8.95637	0.04286
8.9577	0.0429339
8.95903	0.0430079
8.96035	0.0430818
8.96168	0.0431428
8.96301	0.0432038
8.96434	0.0432647
8.96566	0.0433257
8.96699	0.0433656
8.96832	0.0433914
8.96965	0.0434173
8.97098	0.0434431
8.9723	0.04347
8.97363	0.0434969
8.97496	0.0435237
8.97628	0.0435506
8.97761	0.043554
8.97894	0.0435575
8.98026	0.0435609
8.98159	0.0435644
8.98292	0.043568
8.98425	0.0435716
8.98557	0.0435752
8.9869	0.0435749
8.98823	0.0435708
8.98967	0.0435667
8.99111	0.0435625
8.99244	0.0435558
8.99377	0.0435464
8.99509	0.0435371
8.99642	0.0435277
8.99775	0.0435326
8.99907	0.043539
9.0004	0.0435455
9.00173	0.0435519
9.00306	0.043571
9.00438	0.0435955
9.00571	0.04362
9.00704	0.0436445
9.00837	0.043668
9.0097	0.0436915
9.01102	0.0437149
9.01235	0.043738
9.01368	0.0437596
9.01501	0.0437812
9.01633	0.0438028
9.01766	0.0438154
9.01899	0.0438146
9.02032	0.0438137
9.02164	0.0438129
9.02297	0.0438276
9.0243	0.0438491
9.02562	0.0438706
9.02695	0.0438921
9.02828	0.0439265
9.02961	0.043961
9.03093	0.0439954
9.03226	0.0440299
9.03359	0.0440526
9.03492	0.0440754
9.03624	0.0440982
9.03757	0.044121
9.0389	0.0441427
9.04023	0.0441645
9.04155	0.0441862
9.04299	0.0442164
9.04444	0.044255
9.04577	0.0442936
9.0471	0.0443322
9.04843	0.0443708
9.04975	0.0444092
9.05108	0.0444477
9.05241	0.0444861
9.05374	0.0445164
9.05507	0.0445432
9.05639	0.0445699
9.05772	0.0445967
9.05905	0.0446261
9.06038	0.0446581
9.0617	0.0446901
9.06303	0.0447226
9.06436	0.0447567
9.06568	0.0447909
9.06701	0.044825
9.06834	0.0448592
9.06967	0.0448807
9.07099	0.0448968
9.07232	0.0449129
9.07365	0.0449366
9.07498	0.0449636
9.0763	0.0449907
9.07763	0.0450177
9.07896	0.0450451
9.08029	0.0450739
9.08161	0.0451028
9.08294	0.0451316
9.08427	0.0451253
9.0856	0.045119
9.08693	0.0451126
9.08825	0.0451063
9.08957	0.0450843
9.0909	0.0450557
9.09223	0.045027
9.09355	0.0450163
9.09488	0.0450175
9.09631	0.0450187
9.09777	0.0450199
9.0991	0.0450212
9.10042	0.0450341
9.10175	0.045047
9.10308	0.0450599
9.1044	0.0450689
9.10573	0.0450761
9.10705	0.0450834
9.10838	0.0450907
9.10971	0.0450896
9.11104	0.04508
9.11237	0.0450704
9.11369	0.0450592
9.11502	0.0450413
9.11635	0.0450233
9.11767	0.0450054
9.11901	0.0449874
9.12033	0.0449777
9.12166	0.0449714
9.12299	0.0449651
9.12432	0.0449646
9.12564	0.0449666
9.12699	0.0449686
9.12831	0.0449705
9.12964	0.0449721
9.13097	0.0449719
9.13229	0.0449717
9.13362	0.0449724
9.13495	0.0449802
9.13628	0.0449881
9.13761	0.0449959
9.13893	0.0450037
9.14026	0.0450039
9.14159	0.0450009
9.14291	0.0449978
9.14424	0.0450037
9.14556	0.0450187
9.1469	0.0450336
9.14822	0.0450485
9.14965	0.0450635
9.15111	0.0451136
9.15244	0.0451637
9.15377	0.0452137
9.15509	0.0452627
9.15642	0.0453118
9.15775	0.0453608
9.15907	0.0454098
9.16041	0.0454409
9.16174	0.04546
9.16306	0.0454791
9.16439	0.0454921
9.16572	0.0454989
9.16704	0.0455057
9.16837	0.0455125
9.1697	0.0455194
9.17103	0.0455301
9.17235	0.0455426
9.17369	0.045555
9.17501	0.0455607
9.17634	0.0455665
9.17766	0.0455722
9.17899	0.0455779
9.18032	0.0455853
9.18164	0.0455994
9.18297	0.0456135
9.1843	0.0456386
9.18563	0.0456746
9.18696	0.0457107
9.18828	0.0457467
9.18961	0.0457828
9.19094	0.045813
9.19226	0.0458409
9.1936	0.0458687
9.19492	0.0458893
9.19625	0.04591
9.19757	0.0459306
9.1989	0.0459513
9.20023	0.0459711
9.20155	0.0459838
9.20298	0.0459965
9.20443	0.0459965
9.20576	0.0459674
9.20709	0.0459382
9.20842	0.045909
9.20974	0.0458798
9.21107	0.0458416
9.2124	0.0457944
9.21373	0.0457472
9.21505	0.0457301
9.21638	0.045733
9.21771	0.045736
9.21903	0.045739
9.22037	0.0457421
9.22169	0.0457462
9.22302	0.0457503
9.22435	0.0457504
9.22568	0.0457348
9.227	0.0457191
9.22833	0.0457035
9.22966	0.0456879
9.23098	0.0456784
9.23231	0.045675
9.23364	0.0456717
9.23497	0.0456646
9.2363	0.0456551
9.23762	0.0456456
9.23895	0.045636
9.24027	0.0456265
9.2416	0.0456237
9.24293	0.0456209
9.24426	0.0456181
9.24559	0.0456228
9.24691	0.0456293
9.24824	0.0456359
9.24957	0.0456424
9.2509	0.045638
9.25222	0.0456226
9.25355	0.0456072
9.25488	0.0455912
9.2563	0.0455738
9.25776	0.0455564
9.2591	0.045539
9.26042	0.0455216
9.26175	0.0455114
9.26308	0.0455012
9.26441	0.0454909
9.26574	0.0454776
9.26706	0.0454611
9.26839	0.0454447
9.26972	0.0454283
9.27104	0.0454244
9.27237	0.0454498
9.2737	0.0454752
9.27502	0.0455006
9.27636	0.0455135
9.27768	0.0455263
9.27901	0.0455392
9.28034	0.045552
9.28166	0.0455347
9.28299	0.0454974
9.28432	0.0454601
9.28565	0.0454246
9.28697	0.0453919
9.2883	0.0453593
9.28963	0.0453266
9.29095	0.0452979
9.29228	0.0452849
9.29361	0.045272
9.29494	0.0452591
9.29626	0.0452299
9.29759	0.0451968
9.29892	0.0451636
9.30025	0.0451305
9.30157	0.045101
9.3029	0.045074
9.30423	0.045047
9.30556	0.0450209
9.30688	0.0450025
9.30821	0.044984
9.30962	0.0449656
9.31109	0.0449471
9.31242	0.0449212
9.31375	0.0448935
9.31507	0.0448657
9.3164	0.0448356
9.31773	0.044802
9.31905	0.0447684
9.32038	0.0447348
9.32171	0.0447018
9.32304	0.0446702
9.32437	0.0446386
9.32569	0.044607
9.32702	0.0445882
9.32835	0.0445694
9.32967	0.0445505
9.331	0.0445317
9.33233	0.0445159
9.33366	0.0445033
9.33498	0.0444907
9.33632	0.0444768
9.33764	0.0444514
9.33897	0.044426
9.3403	0.0444006
9.34162	0.0443752
9.34295	0.0443624
9.34428	0.0443496
9.34561	0.0443368
9.34693	0.0443252
9.34826	0.0443241
9.34959	0.0443231
9.35091	0.0443221
9.35224	0.0443192
9.35357	0.0443136
9.3549	0.0443079
9.35623	0.0443022
9.35755	0.0442696
9.35888	0.0442102
9.36021	0.0441508
9.36153	0.0440914
9.36294	0.0440482
9.36442	0.044009
9.36575	0.0439698
9.36708	0.0439306
9.36841	0.0439108
9.36973	0.0438958
9.37106	0.0438808
9.37239	0.043865
9.37372	0.0438414
9.37505	0.0438179
9.37637	0.0437943
9.3777	0.0437708
9.37903	0.0437633
9.38036	0.0437559
9.38168	0.0437484
9.38301	0.0437432
9.38434	0.0437416
9.38567	0.0437399
9.38699	0.0437383
9.38832	0.0437281
9.38965	0.0437094
9.39098	0.0436906
9.3923	0.0436719
9.39363	0.0436405
9.39495	0.043609
9.39628	0.0435775
9.39761	0.0435461
9.39894	0.0435042
9.40027	0.0434612
9.40159	0.0434181
9.40293	0.0433764
9.40425	0.0433461
9.40558	0.0433159
9.4069	0.0432856
9.40823	0.0432599
9.40956	0.0432451
9.41088	0.0432303
9.41221	0.0432155
9.41354	0.0431995
9.41487	0.0431729
9.41627	0.0431463
9.41774	0.0431197
9.41908	0.043095
9.4204	0.0430722
9.42173	0.0430494
9.42306	0.0430265
9.42438	0.0430306
9.42571	0.0430615
9.42704	0.0430924
9.42836	0.0431231
9.42969	0.043151
9.43102	0.0431789
9.43234	0.0432069
9.43368	0.0432348
9.435	0.0432434
9.43633	0.0432471
9.43766	0.0432509
9.43899	0.0432367
9.44031	0.0432104
9.44164	0.0431842
9.44297	0.043158
9.44429	0.0431318
9.44562	0.0430895
9.44695	0.0430472
9.44828	0.0430049
9.44961	0.0429761
9.45093	0.0429488
9.45226	0.0429215
9.45359	0.0428942
9.45491	0.0428754
9.45624	0.0428651
9.45757	0.0428548
9.4589	0.0428409
9.46022	0.0427939
9.46155	0.042747
9.46288	0.0427
9.46421	0.0426531
9.46553	0.0426165
9.46686	0.0425811
9.46819	0.0425457
9.46959	0.0425381
9.47107	0.042549
9.47241	0.0425599
9.47374	0.0425708
9.47506	0.0425771
9.47639	0.0425726
9.47772	0.042568
9.47905	0.0425629
9.48037	0.0425527
9.4817	0.0425425
9.48303	0.0425324
9.48436	0.0425222
9.48569	0.0425101
9.48701	0.0424961
9.48834	0.0424822
9.48966	0.0424513
9.49099	0.0424035
9.49232	0.0423557
9.49365	0.0423079
9.49498	0.0422604
9.4963	0.0422156
9.49763	0.0421708
9.49896	0.042126
9.50029	0.0420945
9.50161	0.0420664
9.50294	0.0420383
9.50427	0.0420102
9.50559	0.042
9.50692	0.0420019
9.50825	0.0420037
9.50957	0.0420073
9.5109	0.0420136
9.51223	0.04202
9.51356	0.0420263
9.51489	0.0420326
9.51621	0.0420254
9.51754	0.0420167
9.51887	0.042008
9.52019	0.0419921
9.52152	0.0419745
9.52291	0.0419568
9.5244	0.041939
9.52573	0.041925
9.52706	0.041944
9.52838	0.041963
9.52971	0.041982
9.53104	0.041972
9.53236	0.0419587
9.53369	0.0419455
9.53502	0.0419322
9.53635	0.0418912
9.53768	0.0418316
9.539	0.0417721
9.54033	0.0417151
9.54166	0.0416686
9.54298	0.0416221
9.54431	0.0415756
9.54564	0.0415297
9.54697	0.0414888
9.54829	0.041448
9.54962	0.0414071
9.55095	0.0413651
9.55228	0.0413226
9.55361	0.0412801
9.55493	0.0412376
9.55626	0.041212
9.55759	0.0412033
9.55891	0.0411946
9.56025	0.0411827
9.56157	0.0411635
9.5629	0.0411442
9.56422	0.041125
9.56556	0.0411058
9.56688	0.0410732
9.56821	0.0410372
9.56953	0.0410013
9.57086	0.04097
9.57219	0.0409406
9.57352	0.0409112
9.57485	0.0408818
9.57624	0.0408507
9.57772	0.0408168
9.57906	0.040783
9.58039	0.0407492
9.58172	0.040716
9.58305	0.0406828
9.58438	0.0406496
9.5857	0.0406164
9.58703	0.0405903
9.58835	0.0405662
9.58968	0.040542
9.59101	0.0405208
9.59234	0.0405015
9.59367	0.0404823
9.59499	0.0404631
9.59632	0.0404438
9.59765	0.0404536
9.59898	0.0404666
9.6003	0.0404796
9.60163	0.0404923
9.60296	0.040505
9.60429	0.0405177
9.60561	0.0405304
9.60694	0.0405404
9.60827	0.0405401
9.60959	0.0405397
9.61092	0.0405304
9.61225	0.0405077
[truncated: 7,791 more rows]

## Sheet: Fig.2c
Wavelentth (nm)	25	95	Cooled
260	0.163209	0.0501694	0.0831639
259	0.159411	0.0238504	0.103567
258	0.0980789	0.0299344	0.0652715
257	0.0565857	0.0277708	0.055929
256	0.0309259	-0.0206094	0.0834263
255	0.017923	-0.0032885	0.0831156
254	-0.0384908	-0.007419	0.112228
253	-0.0174719	0.017017	0.079596
252	-0.0194193	-0.0488141	0.0821754
251	-0.0262339	-0.0835119	-0.0121858
250	-0.0323668	-0.0782259	-0.0509574
249	-0.0404179	-0.115629	-0.0604869
248	-0.0774218	-0.168984	-0.104875
247	-0.189687	-0.298225	-0.149633
246	-0.303513	-0.436241	-0.259209
245	-0.447293	-0.577736	-0.3254
244	-0.638747	-0.686955	-0.475079
243	-0.851223	-0.829339	-0.637918
242	-1.11399	-1.06618	-0.89486
241	-1.33313	-1.28488	-1.1105
240	-1.67105	-1.50757	-1.42799
239	-2.10771	-1.74968	-1.75009
238	-2.62686	-2.03435	-2.25797
237	-3.21588	-2.40061	-2.73153
236	-3.94783	-2.75485	-3.36857
235	-4.63668	-3.10448	-3.99073
234	-5.55463	-3.41645	-4.79576
233	-6.5208	-3.83891	-5.55684
232	-7.35988	-4.18936	-6.25739
231	-8.3715	-4.58521	-7.10787
230	-9.24129	-4.95383	-7.9269
229	-9.95927	-5.39642	-8.59795
228	-10.6713	-5.81121	-9.19095
227	-11.1951	-6.22086	-9.72962
226	-11.6028	-6.52426	-10.2094
225	-11.8674	-6.85979	-10.6078
224	-12.0961	-7.12466	-10.9765
223	-12.1847	-7.38256	-11.232
222	-12.1647	-7.56292	-11.3933
221	-12.0867	-7.75987	-11.4293
220	-11.9006	-7.83997	-11.4098
219	-11.7827	-7.83031	-11.3852
218	-11.7133	-7.88653	-11.3511
217	-11.676	-7.9922	-11.2897
216	-11.4856	-8.06973	-11.1513
215	-11.1437	-8.06243	-11.0265
214	-10.8754	-8.12043	-10.872
213	-10.5783	-8.26069	-10.7417
212	-10.5292	-8.39161	-10.6556
211	-10.4315	-8.6506	-10.4589
210	-10.1391	-8.86078	-10.3687
209	-9.65089	-9.07736	-10.0701
208	-8.68687	-9.24455	-9.35567
207	-7.36098	-9.24103	-8.2977
206	-5.3971	-8.95101	-6.5661
205	-3.42736	-8.58016	-5.08335
204	-0.876514	-7.95676	-2.96527
203	1.61426	-7.13947	-0.928339
202	4.85738	-5.99976	1.67877
201	7.67205	-4.71747	4.15831
200	11.297	-3.13625	6.74531
199	14.3697	-1.21727	9.61304
198	17.1633	0.409117	11.9077
197	19.3643	2.60839	14.0964
196	20.8079	4.19708	15.6622
195	21.3962	5.91525	16.2081
194	21.2595	7.05532	16.5783
193	20.7172	8.08495	16.2948
192	20.1455	8.895	16.0647
191	19.4629	9.73062	15.6075
190	17.3733	9.58511	15.3864

## Sheet: Fig.2d
Wavelength (nm)	LuxSit/DTZ	DTZ only
300	0.298839	0.03065
302	0.436765	0.026819
304	0.317995	0.026819
306	0.344814	0.022988
308	0.295008	0.022988
310	0.214551	0.019156
312	0.176238	0.019156
314	0.206889	0.015325
316	0.164745	0.03065
318	0.137926	0.019156
320	0.187732	0.011494
322	0.134094	0.038313
324	0.118769	0.022988
326	0.09195	0.007663
328	0.103444	0.007663
330	0.099613	0.007663
332	0.168576	0.007663
334	0.088119	0.007663
336	0.103444	0.026819
338	0.076625	0.007663
340	0.068963	0.022988
342	0.065132	0.007663
344	0.0613	0.003831
346	0.088119	0.003831
348	0.057469	0.003831
350	0.057469	0.011494
352	0.095782	0.011494
354	0.049807	0.003831
356	0.049807	0.019156
358	0.049807	0.003831
360	0.053638	0.003831
362	0.072794	0.015325
364	0.076625	0.007663
366	0.045975	0.003831
368	0.038313	0.003831
370	0.042144	0.003831
372	0.049807	0.003831
374	0.057469	0.003831
376	0.034481	0.003831
378	0.034481	0.003831
380	0.03065	0.003831
382	0.034481	0.003831
384	0.026819	0.003831
386	0.026819	0.019156
388	0.022988	0.003831
390	0.038313	0.003831
392	0.053638	0.003831
394	0.053638	0.003831
396	0.183901	0
398	0.084288	0
400	0.114938	0.003831
402	0.09195	0
404	0.287345	0
406	0.291177	0
408	0.666641	0
410	0.708785	0
412	0.915674	0.003831
414	1.27198	0
416	1.99226	0.003831
418	2.52864	0.007663
420	4.11479	0
422	4.55921	0
424	6.84648	0
426	8.4288	0
428	9.70844	0.003831
430	11.4938	0
432	13.9995	0
434	16.8921	0
436	20.6314	0.007663
438	23.298	0.003831
440	26.8496	0
442	31.3743	0.015325
444	35.853	0.019156
446	41.3394	0.011494
448	48.7069	0.019156
450	53.4539	0.003831
452	58.8598	0.011494
454	66.2159	0.015325
456	73.8439	0.011494
458	78.1081	0.026819
460	83.8742	0.015325
462	85.1232	0.011494
464	91.2532	0.019156
466	92.6056	0.011494
468	94.1382	0.003831
470	97.9694	0
472	96.9197	0.026819
474	97.1265	0.026819
476	96.4063	0.019156
478	100	0.007663
480	95.9427	0.011494
482	97.4982	0.026819
484	93.7282	0.003831
486	92.5712	0.019156
488	91.1306	0.011494
490	91.2494	0.007663
492	88.9161	0.022988
494	84.4182	0.007663
496	85.3301	0.019156
498	79.8667	0.011494
500	79.3878	0.003831
502	75.7787	0.011494
504	75.4492	0.003831
506	70.5912	0.007663
508	70.9551	0.022988
510	66.9745	0.015325
512	64.8404	0.011494
514	60.7141	0.011494
516	59.2698	0.022988
518	54.9098	0.015325
520	53.7872	0.011494
522	51.5881	0.015325
524	49.5038	0.011494
526	46.3775	0.019156
528	43.1056	0.019156
530	42.0252	0.007663
532	39.5387	0.007663
534	37.9143	0.011494
536	37.217	0.015325
538	35.4124	0.011494
540	34.1634	0.011494
542	32.2976	0.022988
544	31.2249	0.015325
546	28.543	0.019156
548	27.1369	0.007663
550	26.8342	0.007663
552	25.5661	0.003831
554	24.6389	0.003831
556	24.5355	0.015325
558	22.0068	0.011494
560	19.9954	0.015325
562	19.2866	0.003831
564	19.0529	0.011494
566	17.5549	0.007663
568	17.4285	0.003831
570	16.4247	0.011494
572	15.0569	0.003831
574	14.3328	0.015325
576	13.4784	0.011494
578	12.2371	0.003831
580	11.4632	0.038313
582	11.7045	0.003831
584	11.103	0.003831
586	9.48623	0.015325
588	9.6548	0.026819
590	8.44029	0.007663
592	8.37133	0.003831
594	8.71231	0.011494
596	7.74683	0.011494
598	6.75836	0.007663
600	5.80821	0.003831
602	5.98828	0.003831
604	5.25267	0.007663
606	7.18363	0.003831
608	4.84656	0.003831
610	4.59753	0.003831
612	5.50554	0.026819
614	5.02663	0.026819
616	4.3255	0.003831
618	4.64733	0.003831
620	4.17992	0.003831
622	3.46347	0.003831
624	3.68951	0.003831
626	2.32175	0.022988
628	1.9731	0.022988
630	2.93475	0.015325
632	3.05352	0.026819
634	2.36006	0.003831
636	2.75085	0.019156
638	2.65507	0.011494
640	2.17233	0.022988
642	2.32558	0.007663
644	1.45588	0.007663
646	1.25283	0.015325
648	1.67426	0.007663
650	1.92713	0.107276
652	1.67043	0.026819
654	0.624497	0.019156
656	1.28731	0.011494
658	1.82752	0.015325
660	1.69342	0.042144
662	1.16854	0.011494
664	1.13789	0.019156
666	1.70108	0.049807
668	1.17237	0.0613
670	0.432934	0.019156
672	1.37543	0.053638
674	0.674304	0.022988
676	1.1149	0.022988
678	1.08808	0.022988
680	1.01912	0.103444
682	0.609172	0.068963
684	0.60151	0.03065
686	0.716448	0.03065
688	2.11103	0.03065
690	1.0536	0.045975
692	1.49036	0.095782
694	0.528715	0.398452
696	0.555534	0.042144
698	0.563197	0.045975
700	0.793073	0.0613
