# Supplementary material for: De novo design of luciferases using deep learning
Source: Nature. 2023 Feb 22;614(7949):774–80. doi: 10.1038/s41586-023-05696-3 (PMC9946828; doi:10.1038/s41586-023-05696-3)
Supplement: Supplementary file 6 — Source Data Fig. 3 [file 41586_2023_5696_MOESM6_ESM.xlsx]

## Sheet: Fig.3a
Concentration (μM)	LuxSit-i			LuxSit-f			LuxSit
50	36.3511	33.3886	32.8953	15.2704	14.1331	18.7733	0.231568	0.209299	0.248124
25	32.6221	28.9899	33.4017	17.1937	14.1219	15.2637	0.201611	0.184773	0.217718
12.5	29.2516	27.3189	32.1277	12.3607	10.3516	11.4243	0.133826	0.121056	0.143856
6.25	27.5602	25.7638	28.6504	8.81146	7.44889	8.26589	0.071189	0.063899	0.076154
3.125	23.4831	21.2355	24.6492	5.00098	4.28517	4.80521	0.043906	0.039289	0.045135
1.5625	10.5087	9.27067	10.52	2.9775	2.58527	2.92871	0.030986	0.027964	0.032962
0.78125	8.00614	7.0675	8.00423	1.69555	1.45448	1.59553	0.019412	0.016838	0.020143
