# Supplementary material for: De novo design of luciferases using deep learning
Source: Nature. 2023 Feb 22;614(7949):774–80. doi: 10.1038/s41586-023-05696-3 (PMC9946828; doi:10.1038/s41586-023-05696-3)
Supplement: Supplementary file 7 — Source Data Fig. 4 [file 41586_2023_5696_MOESM7_ESM.xlsx]

## Sheet: Fig.4b
CTZ	bis-CTZ	e-CTZ	v-CTZ	FRZ	h-CTZ	8pyDTZ	DTZ
0.472684	1.72822	1.779	0.0152638	1.3566	1.12428	3.11905	100
0.536802	1.72224	1.99827	0.0245011	1.39172	1.30706	3.04046	99.6008
0.501482	1.62345	1.85739	0.023118	1.28339	1.26008	2.84213	94.2286

## Sheet: Fig.4c
	LuxSit-i			RLuc			GLuc			NLuc			HTZ3-G4
CTZ	0.472684	0.536802	0.501482	100	86.602	83.5515	95.2241	100	98.6454	51.1929	54.057	51.7877	7.60217	6.69777	7.18026
bis-CTZ	1.72822	1.72224	1.62345	0.192889	0.195692	0.189913	0.32066	0.207697	0.200709	51.5871	61.8548	59.2913	0.378586	0.333381	0.343741
f-CTZ	0.293668	0.328295	0.311302	84.8824	92.6364	90.1032	9.45474	9.84057	9.77705	70.1562	79.1438	76.3519	20.2016	17.2674	18.9886
e-CTZ	1.779	1.99827	1.85739	8.40035	7.3669	6.89581	0.173648	0.10127	0.0983974	18.9146	22.0364	21.7015	10.8167	10.2523	10.5841
PP-CTZ	0.450751	0.474363	0.434994	6.9524	8.89393	8.04084	0.77501	0.775687	0.710148	0.405447	0.409796	0.376928	5.59089	4.64725	5.12849
v-CTZ	0.0152638	0.0245011	0.023118	0.0264929	0.0252912	0.0238607	0.0256062	0.0364082	0.035279	0.0465077	0.0454205	0.0445356	3.87061	3.42265	3.75823
FRZ	1.3566	1.39172	1.28339	2.67366	1.15418	1.06532	0.0506603	0.100919	0.098962	96.0076	100	98.2837	0.671158	0.600212	0.658915
h-CTZ	1.12428	1.30706	1.26008	88.2491	92.3531	89.1619	23.3969	24.2305	24.1146	6.98101	8.88244	8.77306	100	83.6339	93.6837
8pyDTZ	3.11905	3.04046	2.84213	0.041084	0.0362203	0.0354764	0.0745979	0.0726533	0.0716872	2.11316	2.10872	2.03989	0.791075	0.646672	0.753718
DTZ	100	99.6008	94.2286	0.254	0.22579	0.215834	3.27301	2.62262	2.61485	36.5708	35.63	34.948	2.47493	2.0232	2.25362

## Sheet: Fig.4d
Wavelength (nm)	RLuc/DTZ	RLuc/PP	LuxSit-i/DTZ	LuxSit-i/PP
300	0.024954	0.6488	0.022064	0.048265
302	0.039926	0.71368	0.015169	0.05378
304	0.029945	0.608874	0.019306	0.066191
306	0.12976	0.539003	0.075844	0.044128
308	0.25952	0.479114	0.024822	0.085497
310	0.019963	0.464141	0.057917	0.034475
312	0.019963	0.793532	0.038612	0.039991
314	0.024954	0.394271	0.052402	0.030338
316	0.06488	0.319409	0.051023	0.037233
318	0.014972	0.469132	0.011032	0.028959
320	0.109797	0.304437	0.049644	0.022064
322	0.084843	0.224585	0.015169	0.019306
324	0.089834	0.214603	0.008274	0.016548
326	0.049908	0.19464	0.011032	0.042749
328	0.009982	0.354344	0.009653	0.064812
330	0.014972	0.234566	0.037233	0.016548
332	0.009982	0.169686	0.015169	0.015169
334	0.009982	0.159705	0.005516	0.012411
336	0.009982	0.159705	0.024822	0.030338
338	0.009982	0.134751	0.006895	0.011032
340	0.009982	0.139741	0.024822	0.044128
342	0.009982	0.12976	0.005516	0.011032
344	0.009982	0.114788	0.026201	0.009653
346	0.009982	0.119778	0.004137	0.008274
348	0.009982	0.189649	0.008274	0.008274
350	0.019963	0.319409	0.02758	0.017927
352	0.009982	0.104806	0.005516	0.006895
354	0.009982	0.214603	0.002758	0.008274
356	0.009982	0.184658	0.005516	0.020685
358	0.004991	0.379298	0.005516	0.017927
360	0.004991	0.12976	0.015169	0.006895
362	0.029945	0.219594	0.017927	0.01379
364	0.019963	0.179668	0.004137	0.008274
366	0.004991	0.124769	0.020685	0.011032
368	0.004991	0.419224	0.026201	0.005516
370	0.029945	1.07801	0.019306	0.006895
372	0.024954	1.38244	0.005516	0.005516
374	0.004991	2.07616	0.004137	0.017927
376	0.004991	3.16914	0.012411	0.005516
378	0.004991	3.96766	0.002758	0.004137
380	0.004991	7.48116	0.001379	0.004137
382	0.014972	9.7819	0.023443	0.005516
384	0.039926	11.3041	0.02758	0.020685
386	0.004991	19.0897	0.002758	0.016548
388	0.004991	19.0098	0.019306	0.005516
390	0.044917	26.3712	0.004137	0.023443
392	0.004991	31.7812	0.008274	0.026201
394	0.019963	38.1394	0.035854	0.038612
396	0.009982	45.3561	0.002758	0.008274
398	0.004991	52.1086	0.023443	0.02758
400	0.029945	58.0676	0.049644	0.035854
402	0.019963	62.689	0.020685	0.022064
404	0.009982	66.4421	0.024822	0.012411
406	0.004991	76.9227	0.168236	0.031717
408	0.004991	83.9996	0.103424	0.092392
410	0.059889	86.2754	0.216501	0.044128
412	0.004991	91.0416	0.273039	0.102045
414	0.024954	91.5506	0.539184	0.114456
416	0.024954	96.7859	0.637092	0.110319
418	0.014972	98.2582	1.3059	0.172373
420	0.004991	100	1.88783	0.170994
422	0.004991	97.6793	2.72074	0.187542
424	0.014972	88.8057	3.52745	0.202711
426	0.009982	85.3271	4.42517	0.202711
428	0.009982	80.002	5.9655	0.193058
430	0.034935	79.0338	7.14453	0.184784
432	0.009982	71.7223	9.90526	0.177889
434	0.009982	65.0297	11.9158	0.205469
436	0.014972	60.1936	14.3787	0.158584
438	0.014972	57.2441	17.6262	0.164099
440	0.059889	53.7506	21.2033	0.24546
442	0.019963	51.1853	24.3446	0.284071
444	0.014972	45.7304	29.9682	0.186163
446	0.044917	44.4777	34.7794	0.268902
448	0.029945	40.0509	41.5627	0.262008
450	0.104806	38.6984	48.5652	0.187542
452	0.084843	33.8973	52.8097	0.388874
454	0.089834	33.6727	60.0328	0.219259
456	0.114788	32.1006	66.0245	0.297861
458	0.104806	26.9252	70.0277	0.263387
460	0.059889	26.3912	76.5186	0.237186
462	0.039926	25.2583	80.1757	0.234428
464	0.059889	21.0111	84.5002	0.139278
466	0.044917	18.3161	86.5052	0.202711
468	0.054898	17.7472	92.1149	0.32682
470	0.059889	16.1701	92.8844	0.175131
472	0.099815	15.2668	98.6017	0.157205
474	0.099815	15.2917	97.18	0.133762
476	0.069871	13.4002	97.6723	0.16272
478	0.094825	10.3259	99.687	0.179268
480	0.104806	12.6666	100	0.187542
482	0.099815	8.42941	98.217	0.09515
484	0.044917	10.9947	99.2678	0.16272
486	0.074862	9.06323	96.9235	0.195816
488	0.054898	7.95528	95.0398	0.159962
490	0.074862	8.42941	95.2452	0.099287
492	0.139741	7.55103	93.7477	0.107561
494	0.074862	6.18855	90.3843	0.12273
496	0.12976	7.10186	89.8576	0.119972
498	0.039926	7.25159	85.1345	0.097908
500	0.079852	6.30833	84.041	0.088255
502	0.124769	6.90722	81.6305	0.086876
504	0.084843	6.56785	77.5873	0.165478
506	0.029945	4.94086	76.6372	0.103424
508	0.059889	5.52478	70.4938	0.157205
510	0.044917	5.90408	70.5104	0.070328
512	0.034935	5.18042	67.8724	0.092392
514	0.119778	4.18725	64.4925	0.168236
516	0.099815	4.19224	61.6614	0.093771
518	0.059889	3.44363	58.7655	0.063433
520	0.06488	3.79298	57.4445	0.099287
522	0.074862	3.70814	51.6968	0.04137
524	0.069871	4.26711	49.1581	0.068949
526	0.099815	4.4867	47.1627	0.086876
528	0.059889	3.5135	45.7024	0.068949
530	0.044917	4.66637	41.462	0.038612
532	0.069871	2.93457	39.2501	0.028959
534	0.059889	2.98947	38.2931	0.035854
536	0.034935	2.82977	35.1738	0.034475
538	0.029945	3.26396	33.1081	0.020685
540	0.034935	2.14603	31.3265	0.064812
542	0.024954	2.40555	28.5271	0.035854
544	0.004991	2.51535	27.377	0.033096
546	0.004991	2.30074	25.5637	0.042749
548	0.014972	1.74677	24.7887	0.051023
550	0.004991	2.21091	22.7712	0.033096
552	0.039926	2.45047	21.4226	0.08136
554	0.059889	3.14418	21.1688	0.035854
556	0.034935	1.79668	19.7512	0.04137
558	0.024954	1.85657	18.102	0.093771
560	0.059889	1.98134	15.737	0.026201
562	0.049908	1.77671	14.9537	0.064812
564	0.009982	1.47727	15.3909	0.01379
566	0.06488	1.48725	13.6589	0.019306
568	0.044917	1.21775	13.0535	0.009653
570	0.044917	1.87154	12.4854	0.022064
572	0.004991	1.28762	11.6083	0.017927
574	0.079852	1.08799	11.1243	0.009653
576	0.009982	0.983181	9.74392	0.011032
578	0.054898	0.71368	9.76047	0.019306
580	0.004991	1.25268	9.39917	0.008274
582	0.059889	1.29261	8.20635	0.020685
584	0.009982	0.858412	7.42722	0.030338
586	0.039926	1.39742	7.08248	0.005516
588	0.074862	0.608874	5.29255	0.004137
590	0.024954	1.18281	6.10615	0.030338
592	0.009982	0.988172	5.90482	0.016548
594	0.009982	0.84344	5.67729	0.005516
596	0.014972	0.91331	4.91471	0.034475
598	0.009982	0.509058	4.38932	0.016548
600	0.019963	0.953237	4.77405	0.008274
602	0.044917	1.48725	4.26797	0.005516
604	0.019963	0.603883	3.28888	0.01379
606	0.014972	0.933273	3.09031	0.006895
608	0.009982	0.748615	3.60329	0.006895
610	0.009982	1.60703	2.17328	0.004137
612	0.014972	0.329391	3.27923	0.020685
614	0.009982	0.449169	2.45322	0.009653
616	0.12976	0.419224	3.1041	0.006895
618	0.069871	0.613864	2.41736	0.017927
620	0.014972	0.638818	2.86829	0.042749
622	0.029945	0.51904	2.73315	0.026201
624	0.069871	0.284474	2.62421	0.008274
626	0.029945	0.464141	1.97195	0.008274
628	0.019963	0.65379	2.28636	0.073086
630	0.049908	0.993163	1.65203	0.008274
632	0.039926	0.613864	2.05055	0.055159
634	0.024954	1.67191	1.76097	0.012411
636	0.384289	0.184658	2.09744	0.01379
638	0.014972	0.154714	1.44518	0.009653
640	0.014972	0.169686	1.20524	0.055159
642	0.019963	1.6769	0.921163	0.016548
644	0.089834	0.543994	1.47276	0.031717
646	0.364326	0.688726	1.55825	0.01379
648	0.109797	0.239557	1.19282	0.048265
650	0.029945	0.244548	0.987355	0.071707
652	0.019963	0.239557	0.805328	0.030338
654	0.034935	0.344363	1.49069	0.012411
656	0.034935	0.344363	1.08802	0.118593
658	0.204621	0.284474	1.26591	0.015169
660	0.044917	0.309428	1.26591	0.022064
662	0.039926	0.65379	0.479887	0.12273
664	0.039926	0.71867	0.799812	0.020685
666	0.149723	1.38743	0.430244	0.023443
668	0.334381	0.344363	0.580554	0.022064
670	0.414234	0.38928	0.485403	0.037233
672	0.254529	2.01128	0.783265	0.110319
674	0.074862	0.963218	0.268902	0.028959
676	0.289464	0.469132	0.244081	0.16272
678	0.054898	0.728652	0.347505	0.033096
680	0.079852	1.33254	0.481266	0.046886
682	0.169686	0.598892	0.420591	0.042749
684	0.124769	0.573938	0.358537	0.06757
686	0.089834	2.89465	0.199953	0.34061
688	0.329391	0.748615	1.29073	0.057917
690	0.109797	0.628837	0.627439	0.085497
692	0.139741	0.883366	0.102045	0.238565
694	0.349354	1.07801	0.223396	0.319925
696	0.199631	1.5122	0.730863	0.1903
698	0.114788	1.05804	0.158584	0.741895
700	0.179668	1.54215	0.455066	0.48954

## Sheet: Fig.4f
Column	1	2	3	4	5	6
	19.9924	0.833823	1.00085	1.32319	14.2227	1.01947
	19.2215	0.831834	1.01109	1.30224	14.0735	0.937182
	18.6145	0.829873	0.997992	1.28434	14.4721	1.02005

## Sheet: Fig.4g
Column	1	2	3	4	5	6
	13.2464	1.14751	1.00731	1.75189	13.206	0.968514
	12.8544	1.14911	1.00145	1.74463	13.5301	0.99912
	12.8153	1.16728	1.01381	1.73153	13.8081	1.02032
